# Supplementary material for: A host-directed adjuvant sensitizes intracellular bacterial persisters to antibiotics
Source: Nat Microbiol. 2025 Oct 10;10(11):3013–25. doi: 10.1038/s41564-025-02124-2 (PMC12578635; doi:10.1038/s41564-025-02124-2)
Supplement: Supplementary file 3 — SMILES of the UNC CICBDD 5 K compound library. [file 41564_2025_2124_MOESM3_ESM.csv]

row_names	SUBSTANCE_ID	PARENT_ID	MOL_FORMULA	SMILES	SEARCH_MOL	TANIMOTO	MOL_FILE
1	UNC10001383A	UNC10001383	C17H14N4OS2	Cc1cccc(NC(=O)CSc2nnc3sc4ccccc4n23)c1			UNC10001383A
SciTegic02082321452D
24 27 0 0 0 0 999 V2000
-1.0292 1.4750 0.0000 N 0 0
-1.0292 2.3000 0.0000 C 0 0
-0.2458 1.2167 0.0000 C 0 0
-0.2458 2.5542 0.0000 N 0 0
-1.8167 2.5542 0.0000 S 0 0
0.2375 1.8875 0.0000 N 0 0
-1.8167 1.2167 0.0000 C 0 0
-2.3000 1.8875 0.0000 C 0 0
0.0083 0.4333 0.0000 S 0 0
1.0708 -0.5208 0.0000 C 0 0
1.8792 -0.6958 0.0000 N 0 0
2.1333 -1.4792 0.0000 C 0 0
0.5167 -1.1375 0.0000 O 0 0
0.8167 0.2625 0.0000 C 0 0
1.5792 -2.0917 0.0000 C 0 0
1.8333 -2.8750 0.0000 C 0 0
-2.1500 0.4667 0.0000 C 0 0
-3.1208 1.8000 0.0000 C 0 0
3.1958 -2.4333 0.0000 C 0 0
2.9375 -1.6500 0.0000 C 0 0
2.6417 -3.0458 0.0000 C 0 0
1.2833 -3.4875 0.0000 C 0 0
-2.9708 0.3792 0.0000 C 0 0
-3.4583 1.0458 0.0000 C 0 0
2 1 1 0
3 1 1 0
4 2 2 0
5 2 1 0
6 3 2 0
7 1 1 0
8 7 2 0
9 3 1 0
10 14 1 0
11 10 1 0
12 11 1 0
13 10 2 0
14 9 1 0
15 12 1 0
16 15 2 0
17 7 1 0
18 8 1 0
19 20 1 0
20 12 2 0
21 16 1 0
22 16 1 0
23 17 2 0
24 18 2 0
4 6 1 0
8 5 1 0
23 24 1 0
19 21 2 0
M END
2	UNC10001637A	UNC10001637	C11H10ClN7	CN(C)\C=N\c1c(cnn1c2ccc(Cl)nn2)C#N			UNC10001637A
SciTegic02082321452D
19 20 0 0 0 0 999 V2000
0.4333 0.7042 0.0000 N 0 0
0.9167 0.0375 0.0000 C 0 0
0.9167 1.3708 0.0000 N 0 0
0.6625 -0.7458 0.0000 N 0 0
1.7000 0.2917 0.0000 C 0 0
-0.3917 0.7042 0.0000 C 0 0
-0.8042 -0.0083 0.0000 N 0 0
1.7000 1.1167 0.0000 C 0 0
-1.6292 -0.0083 0.0000 N 0 0
2.3708 -0.1917 0.0000 C 0 0
-0.1458 -0.9167 0.0000 C 0 0
3.0375 -0.6750 0.0000 N 0 0
-2.0417 0.7042 0.0000 C 0 0
-0.8042 1.4208 0.0000 C 0 0
-0.4000 -1.7042 0.0000 N 0 0
-1.6292 1.4208 0.0000 C 0 0
-2.8667 0.7042 0.0000 Cl 0 0
0.1542 -2.3167 0.0000 C 0 0
-1.2083 -1.8750 0.0000 C 0 0
2 1 1 0
3 1 1 0
4 2 1 0
5 2 2 0
6 1 1 0
7 6 2 0
8 3 2 0
9 7 1 0
10 5 1 0
11 4 2 0
12 10 3 0
13 9 2 0
14 6 1 0
15 11 1 0
16 14 2 0
17 13 1 0
18 15 1 0
19 15 1 0
8 5 1 0
13 16 1 0
M END
3	UNC10006358A	UNC10006358	C17H12F3N3OS	FC(F)(F)c1cccc(NC(=O)CSc2ncnc3ccccc23)c1			UNC10006358A
SciTegic02082321452D
25 27 0 0 0 0 999 V2000
-1.6292 -3.1167 0.0000 C 0 0
1.2250 1.8333 0.0000 C 0 0
0.5125 2.2458 0.0000 C 0 0
1.9417 2.2458 0.0000 N 0 0
-0.9167 -2.7042 0.0000 C 0 0
1.2250 1.0083 0.0000 S 0 0
0.5125 -0.2292 0.0000 C 0 0
1.2250 3.4833 0.0000 N 0 0
-0.2042 -0.6417 0.0000 N 0 0
1.9417 3.0708 0.0000 C 0 0
0.5125 3.0708 0.0000 C 0 0
-0.9167 -1.8792 0.0000 C 0 0
-0.2042 -1.4667 0.0000 C 0 0
1.2250 -0.6417 0.0000 O 0 0
-2.0417 -2.4000 0.0000 F 0 0
-2.3458 -3.5292 0.0000 F 0 0
-1.2167 -3.8292 0.0000 F 0 0
0.5125 0.5958 0.0000 C 0 0
-0.2042 1.8333 0.0000 C 0 0
-0.2042 -3.1167 0.0000 C 0 0
0.5125 -2.7042 0.0000 C 0 0
0.5125 -1.8792 0.0000 C 0 0
-0.2042 3.4833 0.0000 C 0 0
-0.9167 2.2458 0.0000 C 0 0
-0.9167 3.0708 0.0000 C 0 0
2 6 1 0
3 2 2 0
4 2 1 0
5 1 1 0
6 18 1 0
7 9 1 0
8 11 2 0
9 13 1 0
10 4 2 0
11 3 1 0
12 5 2 0
13 12 1 0
14 7 2 0
15 1 1 0
16 1 1 0
17 1 1 0
18 7 1 0
19 3 1 0
20 5 1 0
21 20 2 0
22 13 2 0
23 11 1 0
24 19 2 0
25 23 2 0
22 21 1 0
8 10 1 0
24 25 1 0
M END
4	UNC10007070A	UNC10007070	C18H17N3O3S	COc1ccc(NC(=O)CSc2ncnc3ccccc23)cc1OC			UNC10007070A
SciTegic02082321452D
25 27 0 0 0 0 999 V2000
1.0833 1.8833 0.0000 C 0 0
0.3708 2.2958 0.0000 C 0 0
1.8000 2.2958 0.0000 N 0 0
-1.0583 -1.8292 0.0000 C 0 0
-1.0583 -2.6542 0.0000 C 0 0
1.0833 1.0583 0.0000 S 0 0
0.3708 -0.1792 0.0000 C 0 0
1.0833 3.5333 0.0000 N 0 0
-0.3458 -0.5917 0.0000 N 0 0
1.8000 3.1208 0.0000 C 0 0
-0.3458 -1.4167 0.0000 C 0 0
0.3708 3.1208 0.0000 C 0 0
-0.3458 -3.0667 0.0000 C 0 0
1.0833 -0.5917 0.0000 O 0 0
0.3708 0.6458 0.0000 C 0 0
0.3708 -2.6542 0.0000 C 0 0
0.3708 -1.8292 0.0000 C 0 0
-1.7750 -3.0667 0.0000 O 0 0
-0.3458 -3.8917 0.0000 O 0 0
-0.3458 1.8833 0.0000 C 0 0
-0.3458 3.5333 0.0000 C 0 0
-2.4875 -2.6542 0.0000 C 0 0
0.3708 -4.3042 0.0000 C 0 0
-1.0583 2.2958 0.0000 C 0 0
-1.0583 3.1208 0.0000 C 0 0
2 1 2 0
3 1 1 0
4 11 2 0
5 4 1 0
6 1 1 0
7 15 1 0
8 12 2 0
9 7 1 0
10 3 2 0
11 9 1 0
12 2 1 0
13 5 2 0
14 7 2 0
15 6 1 0
16 17 2 0
17 11 1 0
18 5 1 0
19 13 1 0
20 2 1 0
21 12 1 0
22 18 1 0
23 19 1 0
24 20 2 0
25 21 2 0
8 10 1 0
24 25 1 0
16 13 1 0
M END
5	UNC10017492A	UNC10017492	C16H17NO3S	CCOC(=O)c1sc(NC(=O)c2cccc(C)c2)cc1C			UNC10017492A
SciTegic02082321452D
21 22 0 0 0 0 999 V2000
-0.6458 0.3125 0.0000 C 0 0
-1.4292 -0.7667 0.0000 C 0 0
-0.6458 -0.5125 0.0000 S 0 0
-1.9125 -0.1000 0.0000 C 0 0
0.0250 0.8000 0.0000 N 0 0
0.7792 0.4625 0.0000 C 0 0
-1.4292 0.5708 0.0000 C 0 0
-1.6833 -1.5500 0.0000 C 0 0
1.4458 0.9500 0.0000 C 0 0
0.8625 -0.3583 0.0000 O 0 0
-2.4917 -1.7208 0.0000 O 0 0
1.3583 1.7708 0.0000 C 0 0
-1.1333 -2.1625 0.0000 O 0 0
2.0250 2.2542 0.0000 C 0 0
-2.7375 -0.1000 0.0000 C 0 0
2.2000 0.6125 0.0000 C 0 0
2.8667 1.0958 0.0000 C 0 0
2.7792 1.9167 0.0000 C 0 0
-1.3875 -2.9500 0.0000 C 0 0
1.9417 3.0750 0.0000 C 0 0
-0.8333 -3.5625 0.0000 C 0 0
2 3 1 0
3 1 1 0
4 7 1 0
5 1 1 0
6 5 1 0
7 1 2 0
8 2 1 0
9 6 1 0
10 6 2 0
11 8 2 0
12 9 2 0
13 8 1 0
14 12 1 0
15 4 1 0
16 9 1 0
17 16 2 0
18 14 2 0
19 13 1 0
20 14 1 0
21 19 1 0
4 2 2 0
18 17 1 0
M END
6	UNC10024008A	UNC10024008	C20H20ClN3O2S	CCOC(=O)C1CCCN(C1)c2ncnc3scc(c4ccc(Cl)cc4)c23			UNC10024008A
SciTegic02082321452D
27 30 0 0 0 0 999 V2000
0.3083 1.5167 0.0000 C 0 0
1.0250 1.1042 0.0000 C 0 0
-0.4750 1.2583 0.0000 C 0 0
1.0250 0.2792 0.0000 N 0 0
0.3083 2.3417 0.0000 C 0 0
-0.9583 1.9292 0.0000 C 0 0
-0.4750 2.5958 0.0000 S 0 0
0.3083 -0.9583 0.0000 C 0 0
1.7375 1.5167 0.0000 N 0 0
0.3083 -0.1333 0.0000 C 0 0
1.0250 2.7542 0.0000 N 0 0
-0.4042 -1.3708 0.0000 C 0 0
-0.7292 0.4750 0.0000 C 0 0
1.7375 2.3417 0.0000 C 0 0
0.0083 -0.6583 0.0000 O 0 0
-0.1792 -0.1375 0.0000 C 0 0
-1.5375 0.3042 0.0000 C 0 0
1.7375 -0.1333 0.0000 C 0 0
-1.2375 -1.0958 0.0000 C 0 0
-0.4042 -2.1958 0.0000 O 0 0
-1.7917 -0.4792 0.0000 C 0 0
-0.4333 -0.9208 0.0000 C 0 0
-1.4958 -1.8792 0.0000 Cl 0 0
1.0250 -1.3708 0.0000 C 0 0
1.7375 -0.9583 0.0000 C 0 0
-1.1208 -2.6083 0.0000 C 0 0
-1.1208 -3.4333 0.0000 C 0 0
2 1 2 0
3 1 1 0
4 2 1 0
5 1 1 0
6 3 2 0
7 5 1 0
8 10 1 0
9 2 1 0
10 4 1 0
11 5 2 0
12 8 1 0
13 3 1 0
14 11 1 0
15 12 2 0
16 13 2 0
17 13 1 0
18 4 1 0
19 22 2 0
20 12 1 0
21 17 2 0
22 16 1 0
23 19 1 0
24 8 1 0
25 18 1 0
26 20 1 0
27 26 1 0
6 7 1 0
14 9 2 0
25 24 1 0
19 21 1 0
M END
7	UNC10062050A	UNC10062050	C19H22N6O2	CC1C(=NN(Cc2ccccc2C)c3nc4N(C)C(=O)N(C)C(=O)c4n13)C			UNC10062050A
SciTegic02082321462D
27 30 0 0 0 0 999 V2000
-1.3583 -0.3250 0.0000 C 0 0
-0.8708 -0.9917 0.0000 C 0 0
-0.0875 0.0875 0.0000 C 0 0
-0.8708 0.3458 0.0000 N 0 0
-0.0875 -0.7375 0.0000 N 0 0
-2.1750 -0.4083 0.0000 N 0 0
-2.0292 -1.8292 0.0000 N 0 0
-2.5125 -1.1625 0.0000 C 0 0
-1.2083 -1.7458 0.0000 C 0 0
0.6292 0.5000 0.0000 N 0 0
1.3417 0.0875 0.0000 N 0 0
1.3417 -0.7375 0.0000 C 0 0
0.6292 -1.1500 0.0000 C 0 0
0.6292 1.3250 0.0000 C 0 0
-3.3333 -1.2500 0.0000 O 0 0
-0.7208 -2.4125 0.0000 O 0 0
1.3417 1.7375 0.0000 C 0 0
-2.6625 0.2583 0.0000 C 0 0
-2.3625 -2.5833 0.0000 C 0 0
1.3417 2.5625 0.0000 C 0 0
2.0583 -1.1500 0.0000 C 0 0
0.6292 -1.9750 0.0000 C 0 0
2.0583 1.3250 0.0000 C 0 0
0.6292 2.9792 0.0000 C 0 0
2.0583 2.9792 0.0000 C 0 0
2.7708 1.7375 0.0000 C 0 0
2.7708 2.5625 0.0000 C 0 0
2 1 2 0
3 4 2 0
4 1 1 0
5 2 1 0
6 1 1 0
7 9 1 0
8 6 1 0
9 2 1 0
10 3 1 0
11 10 1 0
12 13 1 0
13 5 1 0
14 10 1 0
15 8 2 0
16 9 2 0
17 14 1 0
18 6 1 0
19 7 1 0
20 17 2 0
21 12 1 0
22 13 1 0
23 17 1 0
24 20 1 0
25 20 1 0
26 23 2 0
27 25 2 0
5 3 1 0
7 8 1 0
11 12 2 0
27 26 1 0
M END
8	UNC10065395A	UNC10065395	C19H15N3O3S	COc1ccccc1NC(=O)CSc2ncnc3c2oc4ccccc34			UNC10065395A
SciTegic02082321462D
26 29 0 0 0 0 999 V2000
-0.5375 1.4250 0.0000 C 0 0
-1.3208 1.1708 0.0000 O 0 0
-0.5375 2.2500 0.0000 C 0 0
-1.3208 2.5042 0.0000 C 0 0
0.1792 1.0125 0.0000 C 0 0
-1.8042 1.8375 0.0000 C 0 0
0.8917 1.4250 0.0000 N 0 0
1.6083 -1.4625 0.0000 N 0 0
0.1792 2.6625 0.0000 N 0 0
0.8917 -1.0500 0.0000 C 0 0
0.1792 0.1875 0.0000 S 0 0
1.6083 -2.2875 0.0000 C 0 0
0.8917 2.2500 0.0000 C 0 0
0.8917 -2.7000 0.0000 C 0 0
0.1792 -1.4625 0.0000 O 0 0
0.8917 -0.2250 0.0000 C 0 0
-1.6542 3.2583 0.0000 C 0 0
0.1792 -2.2875 0.0000 O 0 0
-2.6250 1.9250 0.0000 C 0 0
2.3208 -2.7000 0.0000 C 0 0
0.8917 -3.5250 0.0000 C 0 0
-0.5375 -2.7000 0.0000 C 0 0
-2.4750 3.3458 0.0000 C 0 0
-2.9625 2.6750 0.0000 C 0 0
2.3208 -3.5250 0.0000 C 0 0
1.6083 -3.9375 0.0000 C 0 0
2 1 1 0
3 1 1 0
4 3 1 0
5 1 2 0
6 2 1 0
7 5 1 0
8 10 1 0
9 3 2 0
10 16 1 0
11 5 1 0
12 8 1 0
13 9 1 0
14 12 2 0
15 10 2 0
16 11 1 0
17 4 1 0
18 14 1 0
19 6 1 0
20 12 1 0
21 14 1 0
22 18 1 0
23 17 2 0
24 19 2 0
25 20 2 0
26 21 2 0
6 4 2 0
13 7 2 0
24 23 1 0
25 26 1 0
M END
9	UNC10068771A	UNC10068771	C20H23N5O4	CC1CN(c2cc(C)cc(C)c2)c3nc4N(C)C(=O)N(CC(=O)O)C(=O)c4n3C1			UNC10068771A
SciTegic02082321462D
29 32 0 0 0 0 999 V2000
-0.6833 -0.1667 0.0000 C 0 0
-0.1958 -0.8375 0.0000 C 0 0
0.5875 0.2458 0.0000 C 0 0
-1.3542 -1.6750 0.0000 N 0 0
-0.1958 0.5000 0.0000 N 0 0
0.5875 -0.5792 0.0000 N 0 0
-1.5000 -0.2542 0.0000 N 0 0
-1.8375 -1.0083 0.0000 C 0 0
-0.5333 -1.5917 0.0000 C 0 0
1.3042 0.6583 0.0000 N 0 0
1.3042 1.4833 0.0000 C 0 0
-1.6875 -2.4292 0.0000 C 0 0
1.3042 -0.9917 0.0000 C 0 0
2.0167 0.2458 0.0000 C 0 0
-2.6583 -1.0958 0.0000 O 0 0
-0.0458 -2.2583 0.0000 O 0 0
-2.5083 -2.5167 0.0000 C 0 0
2.0167 1.8958 0.0000 C 0 0
0.5875 1.8958 0.0000 C 0 0
2.0167 -0.5792 0.0000 C 0 0
-2.9917 -1.8500 0.0000 O 0 0
0.5875 2.7208 0.0000 C 0 0
2.0167 2.7208 0.0000 C 0 0
-1.9875 0.4125 0.0000 C 0 0
1.3042 3.1333 0.0000 C 0 0
-2.8458 -3.2708 0.0000 O 0 0
2.7333 -0.9917 0.0000 C 0 0
-0.1250 3.1333 0.0000 C 0 0
2.7333 3.1333 0.0000 C 0 0
2 1 2 0
3 5 2 0
4 9 1 0
5 1 1 0
6 2 1 0
7 1 1 0
8 7 1 0
9 2 1 0
10 3 1 0
11 10 1 0
12 4 1 0
13 6 1 0
14 10 1 0
15 8 2 0
16 9 2 0
17 12 1 0
18 11 1 0
19 11 2 0
20 13 1 0
21 17 2 0
22 19 1 0
23 18 2 0
24 7 1 0
25 22 2 0
26 17 1 0
27 20 1 0
28 22 1 0
29 23 1 0
6 3 1 0
4 8 1 0
14 20 1 0
25 23 1 0
M END
10	UNC10101378A	UNC10101378	C17H14N2O2	Oc1c(cnc2ccccc12)C(=O)NCc3ccccc3			UNC10101378A
SciTegic02082321472D
21 23 0 0 0 0 999 V2000
-3.3931 -0.2724 0.0000 C 0 0
-3.3931 1.1414 0.0000 C 0 0
-2.1621 -0.9793 0.0000 C 0 0
-4.6207 -0.9793 0.0000 C 0 0
-2.1621 1.8552 0.0000 N 0 0
-4.6207 1.8517 0.0000 C 0 0
-0.9345 -0.2655 0.0000 C 0 0
-2.1621 -2.3966 0.0000 O 0 0
-5.8448 -0.2724 0.0000 C 0 0
-0.9345 1.1483 0.0000 C 0 0
-5.8448 1.1414 0.0000 C 0 0
0.2897 -0.9759 0.0000 C 0 0
1.5207 -0.2655 0.0000 N 0 0
0.2931 -2.3931 0.0000 O 0 0
2.7483 -0.9759 0.0000 C 0 0
3.9759 -0.2655 0.0000 C 0 0
5.2069 -0.9759 0.0000 C 0 0
3.9759 1.1483 0.0000 C 0 0
6.4310 -0.2655 0.0000 C 0 0
5.2000 1.8552 0.0000 C 0 0
6.4310 1.1483 0.0000 C 0 0
1 2 1 0
1 3 1 0
1 4 2 0
2 5 1 0
2 6 2 0
3 7 2 0
3 8 1 0
4 9 1 0
5 10 2 0
6 11 1 0
7 12 1 0
12 13 1 0
12 14 2 0
13 15 1 0
15 16 1 0
16 17 1 0
16 18 2 0
17 19 2 0
18 20 1 0
19 21 1 0
7 10 1 0
9 11 2 0
20 21 2 0
M END
11	UNC10101379A	UNC10101379	C22H20N6O3S	COc1ccc2[nH]c3nc(SCC(=O)Nc4ccc(cc4)C(=O)NC5CC5)nnc3c2c1			UNC10101379A
SciTegic02082321472D
32 36 0 0 0 0 999 V2000
3.7655 0.0276 0.0000 C 0 0
2.9379 -0.0069 0.0000 C 0 0
3.9862 0.8241 0.0000 C 0 0
4.3448 -0.5621 0.0000 C 0 0
2.6448 0.7621 0.0000 C 0 0
2.4069 -0.6448 0.0000 N 0 0
3.2966 1.2828 0.0000 N 0 0
4.7897 1.0310 0.0000 C 0 0
5.1517 -0.3552 0.0000 C 0 0
1.8276 0.9000 0.0000 N 0 0
1.5897 -0.5069 0.0000 N 0 0
5.3724 0.4379 0.0000 C 0 0
5.7310 -0.9483 0.0000 O 0 0
1.3000 0.2655 0.0000 C 0 0
5.5069 -1.7483 0.0000 C 0 0
0.4828 0.4034 0.0000 S 0 0
-0.0483 -0.2345 0.0000 C 0 0
-0.8621 -0.0966 0.0000 C 0 0
-1.3897 -0.7345 0.0000 N 0 0
-1.1517 0.6793 0.0000 O 0 0
-2.2103 -0.5966 0.0000 C 0 0
-2.7345 -1.2379 0.0000 C 0 0
-2.5000 0.1759 0.0000 C 0 0
-3.5517 -1.1000 0.0000 C 0 0
-3.3138 0.3138 0.0000 C 0 0
-3.8414 -0.3207 0.0000 C 0 0
-4.6621 -0.1828 0.0000 C 0 0
-4.9517 0.5828 0.0000 N 0 0
-5.1897 -0.8241 0.0000 O 0 0
-5.7690 0.7207 0.0000 C 0 0
-6.4103 1.2552 0.0000 C 0 0
-6.5448 0.4345 0.0000 C 0 0
1 2 1 0
1 3 1 0
1 4 2 0
2 5 2 0
2 6 1 0
3 7 1 0
3 8 2 0
4 9 1 0
5 10 1 0
6 11 2 0
8 12 1 0
9 13 1 0
10 14 2 0
13 15 1 0
14 16 1 0
16 17 1 0
17 18 1 0
18 19 1 0
18 20 2 0
19 21 1 0
21 22 2 0
21 23 1 0
22 24 1 0
23 25 2 0
24 26 2 0
26 27 1 0
27 28 1 0
27 29 2 0
28 30 1 0
30 31 1 0
30 32 1 0
5 7 1 0
9 12 2 0
11 14 1 0
25 26 1 0
31 32 1 0
M END
12	UNC10101380A	UNC10101380	C17H13N3O2	O=C(Nc1cccnc1)C(=O)Nc2cccc3ccccc23			UNC10101380A
SciTegic02082321472D
22 24 0 0 0 0 999 V2000
3.2000 0.3448 0.0000 C 0 0
2.0448 -0.4655 0.0000 C 0 0
4.4759 -0.2552 0.0000 C 0 0
3.0793 1.7379 0.0000 C 0 0
0.7690 0.1345 0.0000 N 0 0
2.1655 -1.8724 0.0000 C 0 0
4.5966 -1.6586 0.0000 C 0 0
5.6310 0.5483 0.0000 C 0 0
4.2310 2.5483 0.0000 C 0 0
-0.3862 -0.6759 0.0000 C 0 0
3.4414 -2.4690 0.0000 C 0 0
5.5138 1.9483 0.0000 C 0 0
-1.6621 -0.0793 0.0000 C 0 0
-0.2655 -2.0759 0.0000 O 0 0
-2.8172 -0.8862 0.0000 N 0 0
-1.7828 1.3138 0.0000 O 0 0
-4.0931 -0.2793 0.0000 C 0 0
-4.2138 1.1103 0.0000 C 0 0
-5.2552 -1.0897 0.0000 C 0 0
-5.4897 1.7103 0.0000 C 0 0
-6.5276 -0.4966 0.0000 N 0 0
-6.6448 0.9034 0.0000 C 0 0
1 2 2 0
1 3 1 0
1 4 1 0
2 5 1 0
2 6 1 0
3 7 2 0
3 8 1 0
4 9 2 0
5 10 1 0
6 11 2 0
8 12 2 0
10 13 1 0
10 14 2 0
13 15 1 0
13 16 2 0
15 17 1 0
17 18 2 0
17 19 1 0
18 20 1 0
19 21 2 0
20 22 2 0
7 11 1 0
9 12 1 0
21 22 1 0
M END
13	UNC10101381A	UNC10101381	C19H15N3O4	O=C(Nc1ccc2OCCOc2c1)C(=O)Nc3cccc4cccnc34			UNC10101381A
SciTegic02082321472D
26 29 0 0 0 0 999 V2000
-3.7483 -0.2897 0.0000 C 0 0
-2.7862 0.3897 0.0000 C 0 0
-4.8172 0.2103 0.0000 C 0 0
-3.6483 -1.4621 0.0000 N 0 0
-1.7207 -0.1069 0.0000 N 0 0
-2.8931 1.5586 0.0000 C 0 0
-4.9207 1.3759 0.0000 C 0 0
-5.7759 -0.4655 0.0000 C 0 0
-4.6069 -2.1379 0.0000 C 0 0
-0.7586 0.5621 0.0000 C 0 0
-3.9621 2.0517 0.0000 C 0 0
-5.6759 -1.6414 0.0000 C 0 0
0.3103 0.0759 0.0000 C 0 0
-0.8621 1.7379 0.0000 O 0 0
1.2690 0.7483 0.0000 N 0 0
0.4103 -1.0931 0.0000 O 0 0
2.3379 0.2552 0.0000 C 0 0
3.3000 0.9241 0.0000 C 0 0
2.4414 -0.9138 0.0000 C 0 0
4.3690 0.4310 0.0000 C 0 0
3.5103 -1.4103 0.0000 C 0 0
4.4690 -0.7345 0.0000 C 0 0
5.3276 1.1069 0.0000 O 0 0
5.5379 -1.2276 0.0000 O 0 0
6.3966 0.6103 0.0000 C 0 0
6.5000 -0.5517 0.0000 C 0 0
1 2 1 0
1 3 1 0
1 4 2 0
2 5 1 0
2 6 2 0
3 7 1 0
3 8 2 0
4 9 1 0
5 10 1 0
6 11 1 0
8 12 1 0
10 13 1 0
10 14 2 0
13 15 1 0
13 16 2 0
15 17 1 0
17 18 1 0
17 19 2 0
18 20 2 0
19 21 1 0
20 22 1 0
20 23 1 0
22 24 1 0
23 25 1 0
24 26 1 0
7 11 2 0
9 12 2 0
21 22 2 0
25 26 1 0
M END
14	UNC10101382A	UNC10101382	C21H25N3O3	COc1ccc(C)cc1NC(=O)C2CCN(CC2)C(=O)Nc3ccccc3			UNC10101382A
SciTegic02082321472D
27 29 0 0 0 0 999 V2000
3.4103 -0.0759 0.0000 C 0 0
4.1448 -0.8966 0.0000 C 0 0
2.3310 -0.2897 0.0000 N 0 0
3.7655 0.9724 0.0000 C 0 0
5.2207 -0.6793 0.0000 C 0 0
3.7862 -1.9379 0.0000 O 0 0
1.6000 0.5379 0.0000 C 0 0
4.8448 1.1897 0.0000 C 0 0
5.5793 0.3621 0.0000 C 0 0
4.5207 -2.7724 0.0000 C 0 0
0.5207 0.3207 0.0000 C 0 0
1.9552 1.5793 0.0000 O 0 0
5.2000 2.2345 0.0000 C 0 0
0.1655 -0.7138 0.0000 C 0 0
-0.2138 1.1483 0.0000 C 0 0
-0.9138 -0.9345 0.0000 C 0 0
-1.2897 0.9276 0.0000 C 0 0
-1.6483 -0.1207 0.0000 N 0 0
-2.7241 -0.3310 0.0000 C 0 0
-3.4586 0.4966 0.0000 N 0 0
-3.0828 -1.3759 0.0000 O 0 0
-4.5379 0.2759 0.0000 C 0 0
-5.2690 1.1034 0.0000 C 0 0
-4.8931 -0.7621 0.0000 C 0 0
-6.3483 0.8828 0.0000 C 0 0
-5.9724 -0.9828 0.0000 C 0 0
-6.6966 -0.1586 0.0000 C 0 0
1 2 2 0
1 3 1 0
1 4 1 0
2 5 1 0
2 6 1 0
3 7 1 0
4 8 2 0
5 9 2 0
6 10 1 0
7 11 1 0
7 12 2 0
8 13 1 0
11 14 1 0
11 15 1 0
14 16 1 0
15 17 1 0
16 18 1 0
18 19 1 0
19 20 1 0
19 21 2 0
20 22 1 0
22 23 2 0
22 24 1 0
23 25 1 0
24 26 2 0
25 27 2 0
8 9 1 0
17 18 1 0
26 27 1 0
M END
15	UNC10101383A	UNC10101383	C18H20N4O2	Cc1ccc(NC(=O)N2CCCC2C(=O)Nc3cccnc3)cc1			UNC10101383A
SciTegic02082321472D
24 26 0 0 0 0 999 V2000
0.2483 1.2000 0.0000 N 0 0
1.0034 0.8690 0.0000 C 0 0
-0.4655 0.7897 0.0000 C 0 0
0.3276 2.0241 0.0000 C 0 0
1.1759 0.0621 0.0000 C 0 0
1.5517 1.4793 0.0000 C 0 0
-1.1862 1.1931 0.0000 N 0 0
-0.4655 -0.0379 0.0000 O 0 0
1.1345 2.1931 0.0000 C 0 0
1.9586 -0.1862 0.0000 N 0 0
0.5655 -0.4966 0.0000 O 0 0
-1.8966 0.7759 0.0000 C 0 0
2.1345 -1.0000 0.0000 C 0 0
-2.6103 1.1897 0.0000 C 0 0
-1.8966 -0.0483 0.0000 C 0 0
1.5241 -1.5483 0.0000 C 0 0
2.9138 -1.2448 0.0000 C 0 0
-3.3241 0.7759 0.0000 C 0 0
-2.6103 -0.4621 0.0000 C 0 0
1.6966 -2.3586 0.0000 C 0 0
3.0966 -2.0483 0.0000 N 0 0
-3.3241 -0.0483 0.0000 C 0 0
2.4862 -2.6069 0.0000 C 0 0
-4.0414 -0.4621 0.0000 C 0 0
1 2 1 0
1 3 1 0
1 4 1 0
2 5 1 0
2 6 1 0
3 7 1 0
3 8 2 0
4 9 1 0
5 10 1 0
5 11 2 0
7 12 1 0
10 13 1 0
12 14 2 0
12 15 1 0
13 16 2 0
13 17 1 0
14 18 1 0
15 19 2 0
16 20 1 0
17 21 2 0
18 22 2 0
20 23 2 0
22 24 1 0
6 9 1 0
19 22 1 0
21 23 1 0
M END
16	UNC10101384A	UNC10101384	C12H9N3O4	OC(=O)c1cccnc1Nc2cccc(c2)[N+](=O)[O-]			UNC10101384A
SciTegic02082321472D
19 20 0 0 0 0 999 V2000
-0.0414 0.8069 0.0000 C 0 0
-0.0414 1.6207 0.0000 C 0 0
0.6759 0.3931 0.0000 N 0 0
-0.7414 0.3931 0.0000 N 0 0
-0.7552 2.0345 0.0000 C 0 0
0.6621 2.0345 0.0000 C 0 0
0.6759 -0.4310 0.0000 C 0 0
-1.4621 0.8069 0.0000 C 0 0
-1.4621 1.6207 0.0000 C 0 0
1.3862 1.6207 0.0000 O 0 0
0.6621 2.8690 0.0000 O 0 0
-0.0414 -0.8448 0.0000 C 0 0
1.3862 -0.8448 0.0000 C 0 0
-0.0379 -1.6655 0.0000 C 0 0
1.3966 -1.6655 0.0000 C 0 0
0.6759 -2.0828 0.0000 C 0 0
-0.7414 -2.0828 0.0000 N 0 3
-0.7414 -2.9069 0.0000 O 0 0
-1.4552 -1.6793 0.0000 O 0 5
1 2 1 0
1 3 1 0
1 4 2 0
2 5 2 0
2 6 1 0
3 7 1 0
4 8 1 0
5 9 1 0
6 10 1 0
6 11 2 0
7 12 2 0
7 13 1 0
12 14 1 0
13 15 2 0
14 16 2 0
14 17 1 0
17 18 2 0
17 19 1 0
8 9 2 0
15 16 1 0
M CHG 2 17 1 19 -1
M END
17	UNC10101385A	UNC10101385	C25H22N4O4	COc1ccccc1NC(=O)CN2C(=Nc3ccc(NC(=O)c4ccccc4)cc3C2=O)C			UNC10101385A
SciTegic02082321472D
33 36 0 0 0 0 999 V2000
-0.6103 -0.0172 0.0000 C 0 0
-0.6103 -0.8448 0.0000 C 0 0
0.1103 0.3931 0.0000 C 0 0
-1.3241 0.3931 0.0000 C 0 0
0.1103 -1.2586 0.0000 N 0 0
-1.3241 -1.2586 0.0000 C 0 0
0.8172 -0.0172 0.0000 N 0 0
0.1103 1.2138 0.0000 O 0 0
-2.0414 -0.0172 0.0000 C 0 0
0.8172 -0.8448 0.0000 C 0 0
-2.0414 -0.8448 0.0000 C 0 0
1.5379 0.3931 0.0000 C 0 0
-2.7621 0.3931 0.0000 N 0 0
1.5379 -1.2586 0.0000 C 0 0
2.2586 -0.0276 0.0000 C 0 0
-3.4621 -0.0276 0.0000 C 0 0
2.9690 0.3931 0.0000 N 0 0
2.2483 -0.8448 0.0000 O 0 0
-4.1828 0.3828 0.0000 C 0 0
-3.4517 -0.8448 0.0000 O 0 0
3.6759 -0.0276 0.0000 C 0 0
-4.8897 -0.0379 0.0000 C 0 0
-4.1897 1.1931 0.0000 C 0 0
4.3966 0.3931 0.0000 C 0 0
3.6759 -0.8448 0.0000 C 0 0
-5.6034 0.3724 0.0000 C 0 0
-4.9034 1.6034 0.0000 C 0 0
5.1172 -0.0276 0.0000 C 0 0
4.4103 1.2138 0.0000 O 0 0
4.3897 -1.2586 0.0000 C 0 0
-5.6103 1.1931 0.0000 C 0 0
5.1172 -0.8448 0.0000 C 0 0
3.6897 1.6207 0.0000 C 0 0
1 2 2 0
1 3 1 0
1 4 1 0
2 5 1 0
2 6 1 0
3 7 1 0
3 8 2 0
4 9 2 0
5 10 2 0
6 11 2 0
7 12 1 0
9 13 1 0
10 14 1 0
12 15 1 0
13 16 1 0
15 17 1 0
15 18 2 0
16 19 1 0
16 20 2 0
17 21 1 0
19 22 1 0
19 23 2 0
21 24 2 0
21 25 1 0
22 26 2 0
23 27 1 0
24 28 1 0
24 29 1 0
25 30 2 0
26 31 1 0
28 32 2 0
29 33 1 0
7 10 1 0
9 11 1 0
27 31 2 0
30 32 1 0
M END
18	UNC10101386A	UNC10101386	C21H17N5O2	COc1ccccc1NC(=O)Nc2nc(nc3ccccc23)c4cccnc4			UNC10101386A
SciTegic02082321472D
28 31 0 0 0 0 999 V2000
-1.8034 -0.2138 0.0000 C 0 0
-1.1000 0.2103 0.0000 C 0 0
-1.7931 -1.0345 0.0000 C 0 0
-2.5310 0.1897 0.0000 C 0 0
-0.3793 -0.1931 0.0000 N 0 0
-1.1103 1.0345 0.0000 N 0 0
-1.0793 -1.4414 0.0000 N 0 0
-2.5000 -1.4655 0.0000 C 0 0
-3.2345 -0.2414 0.0000 C 0 0
-0.3690 -1.0207 0.0000 C 0 0
-0.4034 1.4552 0.0000 C 0 0
-3.2207 -1.0621 0.0000 C 0 0
0.3517 -1.4241 0.0000 C 0 0
0.3172 1.0552 0.0000 N 0 0
-0.4103 2.2793 0.0000 O 0 0
0.3552 -2.2483 0.0000 C 0 0
1.0552 -1.0034 0.0000 C 0 0
1.0310 1.4724 0.0000 C 0 0
1.0724 -2.6517 0.0000 C 0 0
1.7724 -1.4034 0.0000 N 0 0
1.7483 1.0690 0.0000 C 0 0
1.0172 2.2931 0.0000 C 0 0
1.7862 -2.2310 0.0000 C 0 0
2.4552 1.4862 0.0000 C 0 0
1.7552 0.2448 0.0000 O 0 0
1.7207 2.7138 0.0000 C 0 0
2.4483 2.3103 0.0000 C 0 0
1.0448 -0.1793 0.0000 C 0 0
1 2 1 0
1 3 2 0
1 4 1 0
2 5 2 0
2 6 1 0
3 7 1 0
3 8 1 0
4 9 2 0
5 10 1 0
6 11 1 0
8 12 2 0
10 13 1 0
11 14 1 0
11 15 2 0
13 16 2 0
13 17 1 0
14 18 1 0
16 19 1 0
17 20 2 0
18 21 2 0
18 22 1 0
19 23 2 0
21 24 1 0
21 25 1 0
22 26 2 0
24 27 2 0
25 28 1 0
7 10 2 0
9 12 1 0
20 23 1 0
26 27 1 0
M END
19	UNC10101387A	UNC10101387	C18H21N3OS	CCC(C)NC(=O)CSc1nc2cc(C)c(C)cc2cc1C#N			UNC10101387A
SciTegic02082321472D
23 24 0 0 0 0 999 V2000
2.0138 -0.4862 0.0000 C 0 0
2.7310 0.4793 0.0000 C 0 0
0.8069 -0.3552 0.0000 N 0 0
2.5000 -1.6034 0.0000 C 0 0
2.2414 1.5862 0.0000 C 0 0
3.9310 0.3483 0.0000 C 0 0
0.3172 0.7414 0.0000 C 0 0
3.7069 -1.7345 0.0000 C 0 0
1.0345 1.7241 0.0000 C 0 0
4.4241 -0.7586 0.0000 C 0 0
-0.8862 0.8724 0.0000 S 0 0
4.1966 -2.8448 0.0000 C 0 0
0.5483 2.8310 0.0000 C 0 0
5.6310 -0.8897 0.0000 C 0 0
-1.6034 -0.1069 0.0000 C 0 0
0.0621 3.9414 0.0000 N 0 0
-2.8034 0.0241 0.0000 C 0 0
-3.5207 -0.9414 0.0000 N 0 0
-3.2931 1.1379 0.0000 O 0 0
-4.7276 -0.8103 0.0000 C 0 0
-5.4448 -1.7897 0.0000 C 0 0
-5.2172 0.2897 0.0000 C 0 0
-6.6448 -1.6586 0.0000 C 0 0
1 2 1 0
1 3 1 0
1 4 2 0
2 5 1 0
2 6 2 0
3 7 2 0
4 8 1 0
5 9 2 0
6 10 1 0
7 11 1 0
8 12 1 0
9 13 1 0
10 14 1 0
11 15 1 0
13 16 3 0
15 17 1 0
17 18 1 0
17 19 2 0
18 20 1 0
20 21 1 0
20 22 1 0
21 23 1 0
7 9 1 0
8 10 2 0
M END
20	UNC10101388A	UNC10101388	C19H21N3O3S	COc1cc2cc(C#N)c(SCC(=O)NC3CCCC3)nc2cc1OC			UNC10101388A
SciTegic02082321472D
26 28 0 0 0 0 999 V2000
-1.8138 0.2586 0.0000 C 0 0
-2.4483 -0.7034 0.0000 C 0 0
-0.6655 0.1966 0.0000 N 0 0
-2.3345 1.2931 0.0000 C 0 0
-1.9345 -1.7241 0.0000 C 0 0
-3.6000 -0.6310 0.0000 C 0 0
-0.1517 -0.8379 0.0000 C 0 0
-3.4862 1.3621 0.0000 C 0 0
-0.7862 -1.7966 0.0000 C 0 0
-4.1207 0.4000 0.0000 C 0 0
1.0000 -0.9034 0.0000 S 0 0
-3.9966 2.3897 0.0000 O 0 0
-0.2690 -2.8241 0.0000 C 0 0
-5.2655 0.4690 0.0000 O 0 0
1.6345 0.0552 0.0000 C 0 0
-3.3621 3.3483 0.0000 C 0 0
0.2483 -3.8552 0.0000 N 0 0
-5.9000 -0.4931 0.0000 C 0 0
2.7862 -0.0103 0.0000 C 0 0
3.4207 0.9483 0.0000 N 0 0
3.3000 -1.0483 0.0000 O 0 0
4.5724 0.8828 0.0000 C 0 0
5.1931 -0.0897 0.0000 C 0 0
5.3000 1.7655 0.0000 C 0 0
6.3069 0.2000 0.0000 C 0 0
6.3759 1.3517 0.0000 C 0 0
1 2 1 0
1 3 1 0
1 4 2 0
2 5 1 0
2 6 2 0
3 7 2 0
4 8 1 0
5 9 2 0
6 10 1 0
7 11 1 0
8 12 1 0
9 13 1 0
10 14 1 0
11 15 1 0
12 16 1 0
13 17 3 0
14 18 1 0
15 19 1 0
19 20 1 0
19 21 2 0
20 22 1 0
22 23 1 0
22 24 1 0
23 25 1 0
24 26 1 0
7 9 1 0
8 10 2 0
25 26 1 0
M END
21	UNC10101389A	UNC10101389	C21H12Cl2N4OS	Clc1ccc(Cl)c(NC(=O)CSc2nnc3c4cccc5cccc(c3n2)c45)c1			UNC10101389A
SciTegic02082321472D
29 33 0 0 0 0 999 V2000
-3.0207 1.2517 0.0000 C 0 0
-2.3345 0.5310 0.0000 C 0 0
-2.7517 2.1897 0.0000 C 0 0
-3.9621 0.9828 0.0000 C 0 0
-1.4517 0.9828 0.0000 C 0 0
-2.5724 -0.4103 0.0000 C 0 0
-1.7724 2.2414 0.0000 C 0 0
-3.4517 2.9138 0.0000 C 0 0
-4.2345 0.0207 0.0000 C 0 0
-4.6655 1.7034 0.0000 C 0 0
-0.4966 0.6897 0.0000 N 0 0
-3.5448 -0.6793 0.0000 C 0 0
-1.0345 2.9379 0.0000 N 0 0
-4.4172 2.6414 0.0000 C 0 0
0.2276 1.3897 0.0000 C 0 0
-0.0828 2.6414 0.0000 N 0 0
1.1276 0.8897 0.0000 S 0 0
1.1483 -0.1172 0.0000 C 0 0
2.0276 -0.6103 0.0000 C 0 0
2.0483 -1.5966 0.0000 N 0 0
2.8793 -0.0862 0.0000 O 0 0
2.9172 -2.0862 0.0000 C 0 0
2.9483 -3.0793 0.0000 C 0 0
3.7793 -1.5690 0.0000 C 0 0
3.8172 -3.5483 0.0000 C 0 0
2.0655 -3.5862 0.0000 Cl 0 0
4.6276 -2.0690 0.0000 C 0 0
4.6655 -3.0310 0.0000 C 0 0
5.5000 -1.5483 0.0000 Cl 0 0
1 2 1 0
1 3 2 0
1 4 1 0
2 5 1 0
2 6 2 0
3 7 1 0
3 8 1 0
4 9 1 0
4 10 2 0
5 11 1 0
6 12 1 0
7 13 1 0
8 14 2 0
11 15 2 0
13 16 2 0
15 17 1 0
17 18 1 0
18 19 1 0
19 20 1 0
19 21 2 0
20 22 1 0
22 23 2 0
22 24 1 0
23 25 1 0
23 26 1 0
24 27 2 0
25 28 2 0
27 29 1 0
5 7 2 0
9 12 2 0
10 14 1 0
15 16 1 0
27 28 1 0
M END
22	UNC10101390A	UNC10101390	C29H27FN4O7	CCOC(=O)C(=O)n1cnc2ccc(cc12)C(=O)Nc3cc(OCC)c(NC(=O)c4ccccc4F)cc3OCC			UNC10101390A
SciTegic02082321472D
41 44 0 0 0 0 999 V2000
-2.9552 -1.0655 0.0000 C 0 0
-3.6759 -0.6655 0.0000 C 0 0
-3.1414 -1.8655 0.0000 N 0 0
-2.2414 -0.6655 0.0000 C 0 0
-4.2897 -1.2138 0.0000 N 0 0
-3.6759 0.1655 0.0000 C 0 0
-3.9552 -1.9483 0.0000 C 0 0
-2.6276 -2.4966 0.0000 C 0 0
-2.2276 0.1345 0.0000 C 0 0
-2.9552 0.5862 0.0000 C 0 0
-1.8138 -2.3483 0.0000 C 0 0
-2.8931 -3.2517 0.0000 O 0 0
-1.4655 0.5345 0.0000 C 0 0
-1.2931 -2.9655 0.0000 O 0 0
-1.5517 -1.5966 0.0000 O 0 0
-0.7897 0.0724 0.0000 N 0 0
-1.4138 1.3655 0.0000 O 0 0
-0.4897 -2.7966 0.0000 C 0 0
-0.0414 0.4517 0.0000 C 0 0
0.0345 -3.4034 0.0000 C 0 0
0.6586 -0.0034 0.0000 C 0 0
-0.0069 1.2517 0.0000 C 0 0
1.3621 0.3724 0.0000 C 0 0
0.6069 -0.8345 0.0000 O 0 0
0.7345 1.6345 0.0000 C 0 0
1.4345 1.1724 0.0000 C 0 0
-0.1379 -1.2138 0.0000 C 0 0
0.7724 2.4517 0.0000 O 0 0
2.1724 1.5345 0.0000 N 0 0
-0.1759 -2.0345 0.0000 C 0 0
0.0862 2.9034 0.0000 C 0 0
2.8448 1.0655 0.0000 C 0 0
0.1241 3.7241 0.0000 C 0 0
3.5862 1.4241 0.0000 C 0 0
2.7862 0.2483 0.0000 O 0 0
4.2621 0.9483 0.0000 C 0 0
3.6724 2.2483 0.0000 C 0 0
5.0069 1.2724 0.0000 C 0 0
4.1724 0.1241 0.0000 F 0 0
4.4069 2.5862 0.0000 C 0 0
5.0862 2.1103 0.0000 C 0 0
1 2 1 0
1 3 1 0
1 4 2 0
2 5 1 0
2 6 2 0
3 7 1 0
3 8 1 0
4 9 1 0
6 10 1 0
8 11 1 0
8 12 2 0
9 13 1 0
11 14 1 0
11 15 2 0
13 16 1 0
13 17 2 0
14 18 1 0
16 19 1 0
18 20 1 0
19 21 2 0
19 22 1 0
21 23 1 0
21 24 1 0
22 25 2 0
23 26 2 0
24 27 1 0
25 28 1 0
26 29 1 0
27 30 1 0
28 31 1 0
29 32 1 0
31 33 1 0
32 34 1 0
32 35 2 0
34 36 2 0
34 37 1 0
36 38 1 0
36 39 1 0
37 40 2 0
38 41 2 0
5 7 2 0
9 10 2 0
25 26 1 0
40 41 1 0
M END
23	UNC10101391A	UNC10101391	C22H20ClN5O	Cc1nc2c(cc1NC(=O)Nc3ccccc3Cl)nc(C)n2Cc4ccccc4			UNC10101391A
SciTegic02082321472D
29 32 0 0 0 0 999 V2000
1.1310 0.2966 0.0000 C 0 0
0.8483 1.1828 0.0000 C 0 0
2.0310 0.2966 0.0000 N 0 0
0.5310 -0.3552 0.0000 N 0 0
-0.0276 1.3621 0.0000 C 0 0
1.5931 1.6966 0.0000 N 0 0
2.3103 1.1828 0.0000 C 0 0
2.5724 -0.4379 0.0000 C 0 0
-0.3517 -0.1828 0.0000 C 0 0
-0.6517 0.6828 0.0000 C 0 0
3.1931 1.4621 0.0000 C 0 0
3.4931 -0.3552 0.0000 C 0 0
-0.9897 -0.8552 0.0000 C 0 0
-1.5517 0.8621 0.0000 N 0 0
3.8724 0.4621 0.0000 C 0 0
4.0103 -1.0828 0.0000 C 0 0
-2.1517 0.1621 0.0000 C 0 0
4.7724 0.5621 0.0000 C 0 0
4.9103 -1.0034 0.0000 C 0 0
-3.0276 0.3448 0.0000 N 0 0
-1.8517 -0.6828 0.0000 O 0 0
5.2931 -0.1828 0.0000 C 0 0
-3.6276 -0.3379 0.0000 C 0 0
-4.4897 -0.1552 0.0000 C 0 0
-3.3276 -1.1828 0.0000 C 0 0
-5.0724 -0.8552 0.0000 C 0 0
-4.7897 0.6966 0.0000 Cl 0 0
-3.9069 -1.8552 0.0000 C 0 0
-4.7724 -1.7172 0.0000 C 0 0
1 2 2 0
1 3 1 0
1 4 1 0
2 5 1 0
2 6 1 0
3 7 1 0
3 8 1 0
4 9 2 0
5 10 2 0
7 11 1 0
8 12 1 0
9 13 1 0
10 14 1 0
12 15 2 0
12 16 1 0
14 17 1 0
15 18 1 0
16 19 2 0
17 20 1 0
17 21 2 0
18 22 2 0
20 23 1 0
23 24 1 0
23 25 2 0
24 26 2 0
24 27 1 0
25 28 1 0
26 29 1 0
6 7 2 0
9 10 1 0
19 22 1 0
28 29 2 0
M END
24	UNC10101392A	UNC10101392	C22H21N3O3	O=C(NCCc1ccccc1)c2cccnc2Nc3ccc4OCCOc4c3			UNC10101392A
SciTegic02082321472D
28 31 0 0 0 0 999 V2000
-0.9517 -0.4621 0.0000 C 0 0
-0.1034 -1.2103 0.0000 C 0 0
-0.7345 0.6379 0.0000 N 0 0
-2.0276 -0.8276 0.0000 N 0 0
0.9655 -0.8483 0.0000 C 0 0
-0.3276 -2.3241 0.0000 C 0 0
-1.7069 1.2345 0.0000 C 0 0
-2.2483 -1.9379 0.0000 C 0 0
1.8241 -1.5862 0.0000 N 0 0
1.1241 -0.0724 0.0000 O 0 0
-1.3966 -2.6897 0.0000 C 0 0
-2.6966 0.6862 0.0000 C 0 0
-1.6759 2.3621 0.0000 C 0 0
2.8138 -1.0483 0.0000 C 0 0
-3.6621 1.2724 0.0000 C 0 0
-2.6483 2.9517 0.0000 C 0 0
3.6690 -1.7931 0.0000 C 0 0
-3.6414 2.4034 0.0000 C 0 0
-4.6621 0.7310 0.0000 O 0 0
4.6586 -1.2483 0.0000 C 0 0
-4.6069 2.9966 0.0000 O 0 0
-5.6276 1.3172 0.0000 C 0 0
4.6862 -0.1207 0.0000 C 0 0
5.6310 -1.8379 0.0000 C 0 0
-5.6069 2.4517 0.0000 C 0 0
5.6793 0.4207 0.0000 C 0 0
6.6241 -1.2931 0.0000 C 0 0
6.6483 -0.1655 0.0000 C 0 0
1 2 1 0
1 3 1 0
1 4 2 0
2 5 1 0
2 6 2 0
3 7 1 0
4 8 1 0
5 9 1 0
5 10 2 0
6 11 1 0
7 12 2 0
7 13 1 0
9 14 1 0
12 15 1 0
13 16 2 0
14 17 1 0
15 18 2 0
15 19 1 0
17 20 1 0
18 21 1 0
19 22 1 0
20 23 2 0
20 24 1 0
21 25 1 0
23 26 1 0
24 27 2 0
26 28 2 0
8 11 2 0
16 18 1 0
22 25 1 0
27 28 1 0
M END
25	UNC10101393A	UNC10101393	C17H19N5O4S	COc1cccc(OCc2nnc(SCC(=O)Nc3cc(C)on3)n2C)c1			UNC10101393A
SciTegic02082321472D
27 29 0 0 0 0 999 V2000
1.2655 1.1862 0.0000 C 0 0
0.5966 0.4000 0.0000 N 0 0
0.7241 2.0690 0.0000 N 0 0
2.2966 1.1103 0.0000 C 0 0
-0.3586 0.7966 0.0000 C 0 0
0.8379 -0.6034 0.0000 C 0 0
-0.2793 1.8241 0.0000 N 0 0
2.7448 0.1759 0.0000 O 0 0
-1.2379 0.2552 0.0000 S 0 0
3.7724 0.1000 0.0000 C 0 0
-2.1483 0.7448 0.0000 C 0 0
4.2207 -0.8310 0.0000 C 0 0
4.3586 0.9517 0.0000 C 0 0
-3.0276 0.2034 0.0000 C 0 0
5.2517 -0.9103 0.0000 C 0 0
5.3897 0.8724 0.0000 C 0 0
-3.9379 0.6966 0.0000 N 0 0
-3.0000 -0.8276 0.0000 O 0 0
5.8345 -0.0621 0.0000 C 0 0
5.6966 -1.8414 0.0000 O 0 0
-4.8172 0.1517 0.0000 C 0 0
5.1138 -2.6966 0.0000 C 0 0
-4.8966 -0.8759 0.0000 C 0 0
-5.7724 0.5448 0.0000 N 0 0
-5.9000 -1.1172 0.0000 C 0 0
-6.4414 -0.2414 0.0000 O 0 0
-6.2966 -2.0724 0.0000 C 0 0
1 2 1 0
1 3 2 0
1 4 1 0
2 5 1 0
2 6 1 0
3 7 1 0
4 8 1 0
5 9 1 0
8 10 1 0
9 11 1 0
10 12 1 0
10 13 2 0
11 14 1 0
12 15 2 0
13 16 1 0
14 17 1 0
14 18 2 0
15 19 1 0
15 20 1 0
17 21 1 0
20 22 1 0
21 23 1 0
21 24 2 0
23 25 2 0
24 26 1 0
25 27 1 0
5 7 2 0
16 19 2 0
25 26 1 0
M END
26	UNC10101394A	UNC10101394	C17H17N5O3	CC(=O)Nc1cc2nc(C)n(Cc3ccccc3[N+](=O)[O-])c2nc1C			UNC10101394A
SciTegic02082321472D
25 27 0 0 0 0 999 V2000
-0.3690 0.3414 0.0000 C 0 0
0.4069 0.0931 0.0000 N 0 0
-0.3690 1.1552 0.0000 C 0 0
-1.0793 -0.0724 0.0000 N 0 0
0.6690 -0.7069 0.0000 C 0 0
0.8828 0.7414 0.0000 C 0 0
-1.0793 1.5793 0.0000 C 0 0
0.3931 1.4172 0.0000 N 0 0
-1.8069 0.3414 0.0000 C 0 0
1.4931 -0.7069 0.0000 C 0 0
1.7069 0.7414 0.0000 C 0 0
-1.8069 1.1552 0.0000 C 0 0
-2.5172 -0.0724 0.0000 C 0 0
1.9069 -1.4207 0.0000 C 0 0
1.9069 0.0172 0.0000 C 0 0
-2.5310 1.5793 0.0000 N 0 0
2.7310 -1.4207 0.0000 C 0 0
1.4931 -2.1345 0.0000 N 0 3
2.7310 0.0172 0.0000 C 0 0
-3.2552 1.1552 0.0000 C 0 0
3.1448 -0.7069 0.0000 C 0 0
1.9069 -2.8448 0.0000 O 0 0
0.6690 -2.1448 0.0000 O 0 5
-3.9793 1.5793 0.0000 C 0 0
-3.2552 0.3276 0.0000 O 0 0
1 2 1 0
1 3 2 0
1 4 1 0
2 5 1 0
2 6 1 0
3 7 1 0
3 8 1 0
4 9 2 0
5 10 1 0
6 11 1 0
7 12 2 0
9 13 1 0
10 14 2 0
10 15 1 0
12 16 1 0
14 17 1 0
14 18 1 0
15 19 2 0
16 20 1 0
17 21 2 0
18 22 2 0
18 23 1 0
20 24 1 0
20 25 2 0
6 8 2 0
9 12 1 0
19 21 1 0
M CHG 2 18 1 23 -1
M END
27	UNC10101395A	UNC10101395	C23H22ClN5O2	COc1ccc(Cn2c(C)nc3cc(NC(=O)Nc4ccc(Cl)cc4)c(C)nc23)cc1			UNC10101395A
SciTegic02082321472D
31 34 0 0 0 0 999 V2000
0.7586 -0.0207 0.0000 C 0 0
0.7586 0.8069 0.0000 C 0 0
1.5448 -0.2690 0.0000 N 0 0
0.0448 -0.4310 0.0000 N 0 0
0.0448 1.2172 0.0000 C 0 0
1.5345 1.0655 0.0000 N 0 0
2.0207 0.3931 0.0000 C 0 0
1.7966 -1.0552 0.0000 C 0 0
-0.6724 -0.0207 0.0000 C 0 0
-0.6724 0.8069 0.0000 C 0 0
2.8448 0.3931 0.0000 C 0 0
2.6207 -1.0552 0.0000 C 0 0
-1.3931 -0.4310 0.0000 C 0 0
-1.3966 1.2172 0.0000 N 0 0
3.0345 -0.3448 0.0000 C 0 0
3.0414 -1.7724 0.0000 C 0 0
-2.1172 0.8069 0.0000 C 0 0
3.8586 -0.3345 0.0000 C 0 0
3.8655 -1.7724 0.0000 C 0 0
-2.8552 1.2172 0.0000 N 0 0
-2.1172 -0.0310 0.0000 O 0 0
4.2793 -1.0552 0.0000 C 0 0
-3.5655 0.8138 0.0000 C 0 0
5.0966 -1.0483 0.0000 O 0 0
-3.5724 -0.0069 0.0000 C 0 0
-4.2793 1.2379 0.0000 C 0 0
5.5034 -0.3345 0.0000 C 0 0
-4.2931 -0.4207 0.0000 C 0 0
-5.0034 0.8310 0.0000 C 0 0
-5.0034 0.0000 0.0000 C 0 0
-5.7207 -0.4000 0.0000 Cl 0 0
1 2 2 0
1 3 1 0
1 4 1 0
2 5 1 0
2 6 1 0
3 7 1 0
3 8 1 0
4 9 2 0
5 10 2 0
7 11 1 0
8 12 1 0
9 13 1 0
10 14 1 0
12 15 1 0
12 16 2 0
14 17 1 0
15 18 2 0
16 19 1 0
17 20 1 0
17 21 2 0
18 22 1 0
20 23 1 0
22 24 1 0
23 25 1 0
23 26 2 0
24 27 1 0
25 28 2 0
26 29 1 0
28 30 1 0
30 31 1 0
6 7 2 0
9 10 1 0
19 22 2 0
29 30 2 0
M END
28	UNC10101396A	UNC10101396	C19H19N3O4S	O=C(CSc1nc2cc3OCCOc3cc2cc1C#N)NCC4CCCO4			UNC10101396A
SciTegic02082321472D
27 30 0 0 0 0 999 V2000
-1.9207 0.1172 0.0000 C 0 0
-2.6690 -0.7310 0.0000 C 0 0
-2.2862 1.1897 0.0000 C 0 0
-0.8172 -0.1034 0.0000 N 0 0
-3.7759 -0.5034 0.0000 C 0 0
-2.3069 -1.7897 0.0000 C 0 0
-3.3897 1.4138 0.0000 C 0 0
-0.4552 -1.1724 0.0000 C 0 0
-4.1379 0.5655 0.0000 C 0 0
-1.2034 -2.0172 0.0000 C 0 0
-3.7517 2.4759 0.0000 O 0 0
0.6517 -1.4000 0.0000 S 0 0
-5.2414 0.7897 0.0000 O 0 0
-0.8379 -3.0862 0.0000 C 0 0
-4.8517 2.7034 0.0000 C 0 0
1.4000 -0.5517 0.0000 C 0 0
-5.6000 1.8552 0.0000 C 0 0
-0.4793 -4.1586 0.0000 N 0 0
2.5034 -0.7724 0.0000 C 0 0
3.2517 0.0759 0.0000 N 0 0
2.8655 -1.8379 0.0000 O 0 0
4.3552 -0.1483 0.0000 C 0 0
5.1069 0.7000 0.0000 C 0 0
6.2276 0.5931 0.0000 C 0 0
4.8552 1.8000 0.0000 O 0 0
6.6759 1.6276 0.0000 C 0 0
5.8310 2.3724 0.0000 C 0 0
1 2 1 0
1 3 2 0
1 4 1 0
2 5 2 0
2 6 1 0
3 7 1 0
4 8 2 0
5 9 1 0
6 10 2 0
7 11 1 0
8 12 1 0
9 13 1 0
10 14 1 0
11 15 1 0
12 16 1 0
13 17 1 0
14 18 3 0
16 19 1 0
19 20 1 0
19 21 2 0
20 22 1 0
22 23 1 0
23 24 1 0
23 25 1 0
24 26 1 0
25 27 1 0
7 9 2 0
8 10 1 0
15 17 1 0
26 27 1 0
M END
29	UNC10101397A	UNC10101397	C24H22Cl2N2O4	CCOc1cc(NC(=O)c2cccc(Cl)c2)c(OCC)cc1NC(=O)c3ccc(Cl)cc3			UNC10101397A
SciTegic02082321472D
32 34 0 0 0 0 999 V2000
0.5483 0.8138 0.0000 C 0 0
-0.2448 1.2655 0.0000 C 0 0
0.5483 -0.1276 0.0000 C 0 0
1.3552 1.2931 0.0000 N 0 0
-1.0828 0.8138 0.0000 C 0 0
-0.2448 2.2069 0.0000 O 0 0
-0.2448 -0.5931 0.0000 C 0 0
2.1034 0.8414 0.0000 C 0 0
-1.0828 -0.1276 0.0000 C 0 0
-1.0172 2.6414 0.0000 C 0 0
-0.2448 -1.4931 0.0000 O 0 0
2.8759 1.2862 0.0000 C 0 0
2.1034 -0.0276 0.0000 O 0 0
-1.8172 -0.5586 0.0000 N 0 0
-1.0172 3.5345 0.0000 C 0 0
0.5483 -1.9793 0.0000 C 0 0
2.8966 2.1724 0.0000 C 0 0
3.6345 0.8345 0.0000 C 0 0
-1.8172 -1.4345 0.0000 C 0 0
0.5483 -2.8862 0.0000 C 0 0
3.6759 2.6138 0.0000 C 0 0
4.4241 1.2724 0.0000 C 0 0
-2.5828 -1.8448 0.0000 C 0 0
-1.0448 -1.8931 0.0000 O 0 0
4.4345 2.1414 0.0000 C 0 0
-3.3172 -1.4069 0.0000 C 0 0
-2.5966 -2.7345 0.0000 C 0 0
5.2034 2.5655 0.0000 Cl 0 0
-4.1379 -1.8448 0.0000 C 0 0
-3.3828 -3.1862 0.0000 C 0 0
-4.1379 -2.7345 0.0000 C 0 0
-4.8966 -1.4138 0.0000 Cl 0 0
1 2 1 0
1 3 2 0
1 4 1 0
2 5 2 0
2 6 1 0
3 7 1 0
4 8 1 0
5 9 1 0
6 10 1 0
7 11 1 0
8 12 1 0
8 13 2 0
9 14 1 0
10 15 1 0
11 16 1 0
12 17 1 0
12 18 2 0
14 19 1 0
16 20 1 0
17 21 2 0
18 22 1 0
19 23 1 0
19 24 2 0
21 25 1 0
23 26 2 0
23 27 1 0
25 28 1 0
26 29 1 0
27 30 2 0
29 31 2 0
29 32 1 0
7 9 2 0
22 25 2 0
30 31 1 0
M END
30	UNC10101398A	UNC10101398	C29H31N3O5	COc1ccc(NC(=O)N(CCc2ccc(OC)c(OC)c2)CC3=Cc4cc(C)ccc4NC3=O)cc1			UNC10101398A
SciTegic02082321472D
37 40 0 0 0 0 999 V2000
-2.2793 -1.3069 0.0000 C 0 0
-2.7138 -2.3172 0.0000 C 0 0
-1.1828 -1.1793 0.0000 C 0 0
-2.9379 -0.4241 0.0000 C 0 0
-2.0552 -3.2034 0.0000 N 0 0
-3.8138 -2.4483 0.0000 C 0 0
-0.5241 -2.0621 0.0000 C 0 0
-4.0345 -0.5517 0.0000 C 0 0
-0.9621 -3.0759 0.0000 C 0 0
-4.4724 -1.5655 0.0000 C 0 0
0.5724 -1.9310 0.0000 C 0 0
-4.6931 0.3345 0.0000 C 0 0
-0.3034 -3.9621 0.0000 O 0 0
1.0103 -0.9241 0.0000 N 0 0
0.3517 -0.0379 0.0000 C 0 0
2.1034 -0.7931 0.0000 C 0 0
-0.7483 -0.1655 0.0000 C 0 0
2.5414 0.2207 0.0000 N 0 0
2.7621 -1.6759 0.0000 O 0 0
-1.4069 0.7207 0.0000 C 0 0
3.6345 0.3483 0.0000 C 0 0
-0.9690 1.7310 0.0000 C 0 0
-2.5000 0.5897 0.0000 C 0 0
4.2966 -0.5379 0.0000 C 0 0
4.0759 1.3586 0.0000 C 0 0
-1.6276 2.6172 0.0000 C 0 0
-3.1586 1.4759 0.0000 C 0 0
5.3931 -0.4069 0.0000 C 0 0
5.1690 1.4897 0.0000 C 0 0
-2.7241 2.4897 0.0000 C 0 0
-1.1931 3.6310 0.0000 O 0 0
5.8310 0.6034 0.0000 C 0 0
-3.3828 3.3724 0.0000 O 0 0
-0.0931 3.7586 0.0000 C 0 0
6.9241 0.7310 0.0000 O 0 0
-4.4793 3.2448 0.0000 C 0 0
7.5828 -0.1517 0.0000 C 0 0
1 2 1 0
1 3 1 0
1 4 2 0
2 5 1 0
2 6 2 0
3 7 2 0
4 8 1 0
5 9 1 0
6 10 1 0
7 11 1 0
8 12 1 0
9 13 2 0
11 14 1 0
14 15 1 0
14 16 1 0
15 17 1 0
16 18 1 0
16 19 2 0
17 20 1 0
18 21 1 0
20 22 2 0
20 23 1 0
21 24 1 0
21 25 2 0
22 26 1 0
23 27 2 0
24 28 2 0
25 29 1 0
26 30 2 0
26 31 1 0
28 32 1 0
30 33 1 0
31 34 1 0
32 35 1 0
33 36 1 0
35 37 1 0
7 9 1 0
8 10 2 0
27 30 1 0
29 32 2 0
M END
31	UNC10101399A	UNC10101399	C25H28ClN3O2	COc1cccc(NC(=O)N(Cc2cc3cccc(C)c3nc2Cl)C4CCCCC4)c1			UNC10101399A
SciTegic02082321472D
31 34 0 0 0 0 999 V2000
1.6069 -1.0931 0.0000 C 0 0
2.0414 -2.4552 0.0000 C 0 0
0.2034 -0.7862 0.0000 C 0 0
2.5759 -0.0345 0.0000 C 0 0
1.0724 -3.5172 0.0000 N 0 0
3.4414 -2.7655 0.0000 C 0 0
-0.7586 -1.8414 0.0000 C 0 0
3.9759 -0.3448 0.0000 C 0 0
-0.3276 -3.2103 0.0000 C 0 0
4.4103 -1.7069 0.0000 C 0 0
3.8759 -4.1345 0.0000 C 0 0
-2.1621 -1.5310 0.0000 C 0 0
-1.2931 -4.2690 0.0000 Cl 0 0
-2.5966 -0.1690 0.0000 N 0 0
-3.9966 0.1379 0.0000 C 0 0
-1.6276 0.8931 0.0000 C 0 0
-4.4310 1.5103 0.0000 C 0 0
-4.9655 -0.9172 0.0000 C 0 0
-0.2241 0.5793 0.0000 N 0 0
-2.0621 2.2586 0.0000 O 0 0
-5.8345 1.8172 0.0000 C 0 0
-6.3690 -0.6103 0.0000 C 0 0
0.7379 1.6414 0.0000 C 0 0
-6.7966 0.7552 0.0000 C 0 0
2.1414 1.3345 0.0000 C 0 0
0.3069 3.0069 0.0000 C 0 0
3.1103 2.3931 0.0000 C 0 0
1.2759 4.0690 0.0000 C 0 0
2.6759 3.7621 0.0000 C 0 0
4.5103 2.0828 0.0000 O 0 0
5.4793 3.1448 0.0000 C 0 0
1 2 1 0
1 3 1 0
1 4 2 0
2 5 1 0
2 6 2 0
3 7 2 0
4 8 1 0
5 9 2 0
6 10 1 0
6 11 1 0
7 12 1 0
9 13 1 0
12 14 1 0
14 15 1 0
14 16 1 0
15 17 1 0
15 18 1 0
16 19 1 0
16 20 2 0
17 21 1 0
18 22 1 0
19 23 1 0
21 24 1 0
23 25 2 0
23 26 1 0
25 27 1 0
26 28 2 0
27 29 2 0
27 30 1 0
30 31 1 0
7 9 1 0
8 10 2 0
22 24 1 0
28 29 1 0
M END
32	UNC10101400A	UNC10101400	C24H22ClN3O2	Cc1ccc(NC(=O)N(Cc2occc2)Cc3cc4cccc(C)c4nc3Cl)cc1			UNC10101400A
SciTegic02082321472D
30 33 0 0 0 0 999 V2000
-0.5414 3.4793 0.0000 C 0 0
-1.0483 2.1897 0.0000 C 0 0
0.8241 3.6897 0.0000 N 0 0
-1.4138 4.5621 0.0000 C 0 0
-0.1793 1.1069 0.0000 C 0 0
-2.4207 1.9793 0.0000 C 0 0
1.6931 2.6069 0.0000 C 0 0
-2.7828 4.3517 0.0000 C 0 0
-0.9103 5.8552 0.0000 C 0 0
1.1931 1.3138 0.0000 C 0 0
-3.2862 3.0621 0.0000 C 0 0
3.0655 2.8172 0.0000 Cl 0 0
2.0586 0.2310 0.0000 C 0 0
1.5552 -1.0586 0.0000 N 0 0
2.4207 -2.1379 0.0000 C 0 0
0.1828 -1.2655 0.0000 C 0 0
3.7931 -1.9310 0.0000 C 0 0
-0.3241 -2.5586 0.0000 N 0 0
-0.6862 -0.1862 0.0000 O 0 0
4.4276 -0.7000 0.0000 C 0 0
4.7690 -2.9172 0.0000 O 0 0
-1.6966 -2.7690 0.0000 C 0 0
5.7966 -0.9241 0.0000 C 0 0
6.0069 -2.2931 0.0000 C 0 0
-2.1966 -4.0621 0.0000 C 0 0
-2.5621 -1.6862 0.0000 C 0 0
-3.5690 -4.2724 0.0000 C 0 0
-3.9310 -1.8966 0.0000 C 0 0
-4.4345 -3.1897 0.0000 C 0 0
-5.8069 -3.3966 0.0000 C 0 0
1 2 1 0
1 3 1 0
1 4 2 0
2 5 1 0
2 6 2 0
3 7 2 0
4 8 1 0
4 9 1 0
5 10 2 0
6 11 1 0
7 12 1 0
10 13 1 0
13 14 1 0
14 15 1 0
14 16 1 0
15 17 1 0
16 18 1 0
16 19 2 0
17 20 2 0
17 21 1 0
18 22 1 0
20 23 1 0
21 24 1 0
22 25 2 0
22 26 1 0
25 27 1 0
26 28 2 0
27 29 2 0
29 30 1 0
7 10 1 0
8 11 2 0
23 24 2 0
28 29 1 0
M END
33	UNC10101401A	UNC10101401	C23H21N3O3S	COc1cc2cc3c(N)c(sc3nc2cc1OC)C(=O)N4C(C)Cc5ccccc45			UNC10101401A
SciTegic02082321472D
30 34 0 0 0 0 999 V2000
-0.6138 -1.3345 0.0000 C 0 0
-0.2931 -0.0621 0.0000 C 0 0
-1.8759 -1.7034 0.0000 C 0 0
0.5103 -2.0345 0.0000 C 0 0
-1.2448 0.8517 0.0000 N 0 0
1.0207 0.0276 0.0000 S 0 0
-2.8345 -0.7828 0.0000 C 0 0
1.5172 -1.1862 0.0000 C 0 0
0.6034 -3.3552 0.0000 N 0 0
-2.5138 0.4862 0.0000 C 0 0
-4.1000 -1.1552 0.0000 C 0 0
2.7966 -1.5000 0.0000 C 0 0
-3.4655 1.4000 0.0000 C 0 0
-5.0483 -0.2483 0.0000 C 0 0
3.7172 -0.5517 0.0000 N 0 0
3.1655 -2.7724 0.0000 O 0 0
-4.7379 1.0379 0.0000 C 0 0
-6.3207 -0.6034 0.0000 O 0 0
3.4793 0.7414 0.0000 C 0 0
5.0172 -0.7276 0.0000 C 0 0
-5.6828 1.9517 0.0000 O 0 0
-6.6310 -1.8828 0.0000 C 0 0
4.6448 1.3552 0.0000 C 0 0
2.3621 1.4414 0.0000 C 0 0
5.5966 0.4517 0.0000 C 0 0
5.6448 -1.8966 0.0000 C 0 0
-5.3655 3.2345 0.0000 C 0 0
4.6862 2.6828 0.0000 C 0 0
2.4000 2.7621 0.0000 C 0 0
3.5655 3.3793 0.0000 C 0 0
1 2 1 0
1 3 2 0
1 4 1 0
2 5 2 0
2 6 1 0
3 7 1 0
4 8 2 0
4 9 1 0
5 10 1 0
7 11 2 0
8 12 1 0
10 13 2 0
11 14 1 0
12 15 1 0
[truncated: 263,726 more rows]
