# Supplementary material for: A host-directed adjuvant sensitizes intracellular bacterial persisters to antibiotics
Source: Nat Microbiol. 2025 Oct 10;10(11):3013–25. doi: 10.1038/s41564-025-02124-2 (PMC12578635; doi:10.1038/s41564-025-02124-2)
Supplement: Supplementary file 7 — Statistical source data. [file 41564_2025_2124_MOESM7_ESM.xlsx]

## Sheet: Fig1
	Fig1a	CFU/mL	T0		T24		%Tolerant bacteria		Average	Fold		Fig1b	CFU/mL	Vehicle		Van+Rif		%Tolerant bacteria		Average	Fold
		High persister	300000000	390000000	49000000	53000000	14.2029	15.3623	14.7826	437.317			High persister	310000	300000	120000	160000	39.3443	52.459	45.9016	0.587541
		Low persister	280000000	430000000	90000	150000	0.025352	0.042254	0.033803				Low persister	530000	430000	320000	430000	66.6667	89.5833	78.125
			T0		T24		%Tolerant bacteria		Average	Fold				T0			T24			%Tolerant bacteria			Average	Fold
		High persister	140000000	110000000	5700000	3700000	4.56	2.96	3.76	59.8182			High persister	2550000	2750000	2350000	180000	140000	190000	7.05882	5.4902	7.45098	6.66667	0.310833
		Low persister	600000000	800000000	490000	390000	0.07	0.0557143	0.0628571				Low persister	6300000	6750000	5600000	1500000	1200000	1300000	24.1287	19.3029	20.9115	21.4477
