# Supplementary material for: A host-directed adjuvant sensitizes intracellular bacterial persisters to antibiotics
Source: Nat Microbiol. 2025 Oct 10;10(11):3013–25. doi: 10.1038/s41564-025-02124-2 (PMC12578635; doi:10.1038/s41564-025-02124-2)
Supplement: Supplementary file 8 — Statistical source data. [file 41564_2025_2124_MOESM8_ESM.xlsx]

## Sheet: Fig2
	Fig2b	Luminescence (RLU)				Fig2c	Fluorescence (RLU)										Fig2d								Fig2e
	-Van	276501	258375	224124		Host cell number (x103)	MOI 0			MOI 20			MOI 100				Concentration (ng/mL)	Luminescence (RLU)			%Cell viability				Concentration (ug/mL)	Luminescence (RLU)			%Cell viability
	+Van	249174	234120	234644		320	25902	26204	31022	29327	26174	24176	26165	27146	24361		1000	66025	57039	49063					5	272677	287666	228564	96.8368	102.33	86.5915
	-Rif	298468	264950	246965		160	23405	20095	24327	22693	21488	19966	20067	22079	23172		200	60378	65925	68177	91.2782	85.6441	81.4902		2.5	222227	257118	200905	100.885	104.777	92.921
	+Rif	172335	83177	68841		80	18777	16540	16704	18073	16785	18743	18039	16016	17154		40	63417	69258	57047	102.99	90.412	84.5869		1.25	232239	249107	240268	100.313	107.04	91.7496
						40	14585	13918	14147	15760	15318	14144	14811	14022	13315		4	72298	104876	66933	102.39	89.0478	82.5338		0.625	266347	259433	277729	99.1891	103.029	96.8841
	Luminescence (RLU)																2	95287	96513	87608	99.6544	97.5604	90.9508		0.3125	221919	236256	250547	100.101	102.647	97.7815
	MOI 20		MOI 100														1	140826	82678	90526	99.2588	99.252	95.8619		0.1563	265643	265252	270454	102.585	104.801	99.9449
	+Van	+Rif	+Van	+Rif													0.5	105270	104349	139897	100.684	96.0188	90.5075		0.0781	258281	306076	224107	101.315	106.945	98.5042
	1558	824	9453	4292													0.25	149663	109957	131835	105.718	98.6108	95.671		0.0391	285341	318928	240744	95.9866	103.96	100.054
	1684	473	10863	4248													0.125	139191	119706	123747
	2074	910	12004	4460													0	162426	144745	139573
	2524	747	11761	4561
	1775	626	12352	4035													Concentration (ng/mL)	Luminescence (RLU)			%Cell viability
	1542	707	11061	3695													200	114539	151429	91682	13382	12556	11947
																	40	148258	110828	92397	15099	13255	12401
																	8	132719	145063	147619	15072	14043	13029
																	4	161914	191676	86315	15011	13055	12100
																	2	173013	173167	99427	14610	14303	13334
																	1	222859	197068	177234	14552	14551	14054
																	0.5	200570	210559	174558	14761	14077	13269
																	0.25	208341	178688	171272	15499	14457	14026
