# Supplementary material for: A host-directed adjuvant sensitizes intracellular bacterial persisters to antibiotics
Source: Nat Microbiol. 2025 Oct 10;10(11):3013–25. doi: 10.1038/s41564-025-02124-2 (PMC12578635; doi:10.1038/s41564-025-02124-2)
Supplement: Supplementary file 9 — Statistical source data. [file 41564_2025_2124_MOESM9_ESM.xlsx]

## Sheet: Fig3
	Fig3a	%Bioluminescence	%Cell Viability		Fig3b							Fig3c								Fig3d							Fig3e
	KL1	224.773	117.296		Veh		Rif		Mox			-Rif-KL1	-Rif+KL1	+Rif-KL1	+Rif+KL1	-KL1+Rif	+KL1-Rif	+KL1+Rif		Veh			Rif				Veh			Rif
	UNC10102218A	213.927	116.038		DMSO	KL1	DMSO	KL1	DMSO	KL1		280000	280000	210000	27000	160000	40000	29000		DMSO	KL1(40)	KL1(100)	DMSO	KL1(40)	KL1(100)		DMSO	KL1(40)	KL1(100)	DMSO	KL1(40)	KL1(100)
	UNC10101492A	213.422	115.989		127.723	65.3465	26.1386	2.37624	77.2276	44.5544		300000	270000	230000	41000	240000	130000	45000		85.7143	92.8571	64.2857	35.7143	27.8571	26.4286		90	53.5714	81.4286	55.7143	15	12.8571
	UNC10101444A	193.862	114.009		95.0494	80.1979	31.1881	4.15841	100.99	38.6138		210000	250000	140000	41000	210000	130000	48000		107.143	57.1429	57.1429	50	20	14.2857		126.429	57.8571	62.1429	66.4286	15	10.7143
	UNC10102377A	193.296	96.9393		77.2276	83.1682	16.6336	5.34653	74.2574	41.5841										107.143	57.1429	100	35.7143	23.5714	17.1429		83.5714	70.7143	57.8571	27.8571	15	8.57143
	UNC10105749A	192.155	118.243									-Rif-KL1	-Rif+KL1	+Rif-KL1	+Rif+KL1	-KL1+Rif	+KL1-Rif	+KL1+Rif
	UNC10105511A	187.501	126.273		Veh			Mox				340000	120000	120000	12000	170000	120000	17000		Veh			Rif				Veh			Rif
	UNC10105634A	181.735	98.0748		DMSO	KL1(40)	KL1(100)	DMSO	KL1(40)	KL1(100)		310000	290000	120000	10000	70000	250000	12000		DMSO	KL1(40)	KL1(100)	DMSO	KL1(40)	KL1(100)		DMSO	KL1(40)	KL1(100)	DMSO	KL1(40)	KL1(100)
	UNC10102275A	179.102	119.093		88.8889	91.954	59.7701	79.6935	29.1188	21.4559		400000	220000	120000	6000	90000	250000	14000		144	48	36	114	54	36		110.526	78.9474	113.684	101.053	78.9474	44.2105
	UNC10101453A	178.703	99.5287		104.215	88.8889	67.433	75.0958	30.6513	19.9234										72	84	54	60	54	48		101.053	78.9474	88.421	82.1053	63.1579	47.3684
	UNC10104229A	177.091	99.8038		124.138	75.0958	65.9004	73.5632	36.7816	22.9885		-Rif-KL1	-Rif+KL1	+Rif-KL1	+Rif+KL1	-KL1+Rif	+KL1-Rif	+KL1+Rif		84	30	36	96	42	48		88.421	82.1053	107.368	116.842	85.2632	44.2105
	UNC10105097A	175.355	118.875		82.7586	73.5632	55.1724	59.7701	26.0536	15.3257		350000	120000	53000	21000	270000	74000	25000
	UNC10102892A	175.131	103.28									430000	90000	63000	19000	260000	65000	27000		Veh			Rif				Veh			Rif
	UNC10101472A	167.163	104.227		Veh		Rif						100000	85000	23000	190000	59000	18000		DMSO	KL1(40)	KL1(100)	DMSO	KL1(40)	KL1(100)		DMSO	KL1(40)	KL1(100)	DMSO	KL1(40)	KL1(100)
	UNC10102751A	166.238	109.393		DMSO	KL1	DMSO	KL1												105.109	52.5547	74.4526	83.2117	41.6058	26.2774		93.75	46.875	93.75	41.25	8.4375	6.5625
	UNC10101603A	165.617	115.174		97.6331	42.6035	47.0414	4.97041												102.92	78.8321	61.3139	54.7445	54.7445	30.6569		103.125	56.25	46.875	33.75	12.1875	5.625
	UNC10102530A	163.37	117.105		110.059	47.929	54.142	7.54438												91.9708	76.6423	56.9343	43.7956	41.6058	21.8978		103.125	56.25	65.625	22.5	12.1875	4.6875
	UNC10101536A	162.962	105.712		92.3077	59.4675	31.9527	7.27811
	UNC10105939A	162.78	140.523																	Veh			Rif
	UNC10104204A	160.384	107.291		Veh			Rif												DMSO	KL1(40)	KL1(100)	DMSO	KL1(40)	KL1(100)
	UNC10102553A	157.481	126.603		DMSO	KL1(40)	KL1(100)	DMSO	KL1(40)	KL1(100)										84	72	60	56.4	28.8	37.2
	UNC10104167A	156.82	116.169		97.6331	35.503	14.2012	47.0414	3.72781	3.46154										144	72	84	56.4	32.4	26.4
	UNC10101804A	156.789	126.12		110.059	34.6154	12.426	54.142	5.76923	2.21894										72	84	72	42	28.8	15.6
	UNC10103997A	156.164	125.517		92.3077	39.0533	12.426	31.9527	4.7929	3.46154
	UNC10101484A	156.024	119.599
	UNC10105518A	155.986	108.253
	UNC10101429A	155.964	110.884
	UNC10105303A	155.561	113.825
	UNC10104236A	154.972	1109.81
	UNC10103014A	154.947	97.8512
	UNC10102448A	154.945	117.21
	UNC10104324A	154.411	99.8935
	UNC10103944A	154.367	117.086
	UNC10104253A	154.174	111.013
	UNC10103844A	154.005	114.915
	UNC10102720A	153.373	122.025
	UNC10102893A	152.964	129.45
	UNC10105495A	151.819	111.368
	UNC10102688A	151.473	106.337
	UNC10105230A	151.332	112.2
	UNC10105473A	150.988	109.22
	UNC10105399A	150.697	115.904
	UNC10105223A	150.635	115.389
	UNC10101627A	150.335	108.332
	UNC10105252A	150.099	105.902
	rifampicin	42.2146	84.9986
