# Supplementary material for: A host-directed adjuvant sensitizes intracellular bacterial persisters to antibiotics
Source: Nat Microbiol. 2025 Oct 10;10(11):3013–25. doi: 10.1038/s41564-025-02124-2 (PMC12578635; doi:10.1038/s41564-025-02124-2)
Supplement: Supplementary file 10 — Statistical source data. [file 41564_2025_2124_MOESM10_ESM.xlsx]

## Sheet: Fig4
	Fig4b			Fig4c			Fig4d
	Rif	Rif+KL1		Rif	Rif+KL1		Time (d)	Rif	Rif+KL1
	103116	22106		32965	37956		4	1
	101449	21135		88144	15789		6	1
	89806	32106		76786	16270		6	1
	93397	34951		68750	8669.4		6		1
	170034	43615		78509	25439		7	1
	62745	34965		100617	11154		8		1
	79268	46230		26336	30808		13	0
	64714	43039		39375	21018		13	0
							13		0
	Rif	Rif+KL1		Rif	Rif+KL1		13		0
	81871.4	40841.6		68089.4	16176.5		13		0
	72150.1	41405.3		76771.6	29600		13		0
	62461	65061.8		44488.2	11739.1		4	1
	135528	3947.37		125000	18548.4		4	1
		25856.5			31976.7		4	1
		90429.5			33878.5		4	1
							4		1
							7		1
							7	1
							7	1
							10	0
							10		0
							10		0
							10		0
							10		0
