# Supplementary material for: A host-directed adjuvant sensitizes intracellular bacterial persisters to antibiotics
Source: Nat Microbiol. 2025 Oct 10;10(11):3013–25. doi: 10.1038/s41564-025-02124-2 (PMC12578635; doi:10.1038/s41564-025-02124-2)
Supplement: Supplementary file 11 — Statistical source data. [file 41564_2025_2124_MOESM11_ESM.xlsx]

## Sheet: Fig5
	Fig5a					Fig5b					Fig5c					Fig5e					Fig5f					Fig5g												Fig5h
	CFU/mL					CFU/mL					CFU/mL					MLN		PP			MLN		PP			Day post-infection	CTX					CTX+KL1						Day post-infection	CTX					CTX+KL1
	Veh		Rif			Veh		Rif			Cip	Cip+KL1(10)	Cip+KL1(40)	Cip+KL1(80)		DMSO	KL1	DMSO	KL1		DMSO	KL1	DMSO	KL1		2	18750	33250	12500	29250	13000	18750	33250	12500	29250	13000		2	13500	35000	19000	72500	16750	13500	35000	19000	72500	16750
	DMSO	KL1	DMSO	KL1		DMSO	KL1	DMSO	KL1		902.625	652.125	522	581.25		4320	5580	3100	1310		810	4420	590	680		4	4320	5520	9200	9880		5580	5920	1150	6000	5360		4	3100	3560	5340	1680	1080	1310	1260	445	940	1300
	4330000	1330000	358000	167000		3000000	917000	375000	83300		1137.5	625	650	706.25		5520	5920	3560	1260		3800	1540	1100	520		8	810	3800	2780	3300	8240	4420	1540	3160	3280	3300		8	590	1100	730	1480	1350	680	520	145	245	860
	2170000	2420000	242000	100000		2750000	3000000	192000	33300		1350	712.5	856.25	750		9200	1150	5340	445		2780	3160	730	145
	1170000	2920000	358000	117000		1170000	2170000	475000	100000		1300	706.25	731.25	1062.5		9880	6000	1680	940		3300	3280	1480	245
	%Tolerant bacteria										2162.5	1287.5	1368.75	1281.25			5360	1080	1300		8240	3300	1350	860
	Veh		Rif			Veh		Rif			2493.75	1787.5	1487.5	1156.25
	DMSO	KL1	DMSO	KL1		DMSO	KL1	DMSO	KL1		2725	2006.25	1368.75	1781.25
	169.361	52.0209	14.0026	6.53194		1000000	625000	105000	31000		3531.25	1968.75	2000
	84.8761	94.6545	9.46545	3.91134		950000	500000	70000	29000		%Tolerant bacteria
	45.7627	114.211	14.0026	4.57627		625000	625000	90000	15000		Cip	Cip+KL1(10)	Cip+KL1(40)	Cip+KL1(80)
						%Tolerant bacteria					0.282206	0.196128	0.157905
						Veh		Rif			0.302326	0.166113	0.172757	0.154485
						DMSO	KL1	DMSO	KL1		0.29589	0.156164	0.187671	0.154795
						130.058	39.7543	16.2572	3.61127		0.276596	0.150266	0.155585	0.159574
						119.22	130.058	8.3237	1.44364		0.518182	0.371429	0.300824	0.233516
						50.7225	94.0751	20.5925	4.33526		0.475275	0.416883	0.309091	0.266234
											0.566234	0.282967	0.284416	0.24026
						Veh		Rif			0.296329	0.16521	0.161189	0.149476
						DMSO	KL1	DMSO	KL1
						116.505	72.8156	12.233	3.61165
						110.68	58.2524	8.15534	3.37864
						72.8156	72.8156	10.4854	1.74757
