# Supplementary material for: A host-directed adjuvant sensitizes intracellular bacterial persisters to antibiotics
Source: Nat Microbiol. 2025 Oct 10;10(11):3013–25. doi: 10.1038/s41564-025-02124-2 (PMC12578635; doi:10.1038/s41564-025-02124-2)
Supplement: Supplementary file 12 — Statistical source data. [file 41564_2025_2124_MOESM12_ESM.xlsx]

## Sheet: Fig6
	Fig5a	Luminescence (RLU)						%Cell viability						Fig5b									Fig5c							Fig5d
	Veh	139585	145026	142203	140937	135135	114022	86.5711	101.208	106.441	127.954	128.144		Veh		BIX(1)		BIX(2.5)		BIX(5)			Veh	KL1(40)	KL1(100)	BIX(1)	BIX(4)	BIX(10)		Veh	KL1(40)	KL1(100)	BIX(1)	BHA
	BIX(1)	160458	142685	177955	127520	141916	135919	99.6869	96.8021	102.941	108.531	103.198		-Rif	+Rif	-Rif	+Rif	-Rif	+Rif	-Rif	+Rif		41849.5	29684	27813	22317.5	25843	45709		6649	6840	5829	5934	5528
	BIX(2.5)	155464	165084	148712	197023	190212	174468	99.4074	99.4297	105.848	101.923	111.014		66.9643	24.6429	91.0714	10.7143	95.0893	2.00893	42.8571	0.910714		56591.5	20187	18044	18263	25681.5	63465.5		6717	6449	6147	5292	5052
	BIX(5)	165567	179647	196248	195102	167581	168339	85.643	91.066	90.9878	102.751	89.5789		116.518	19.5536	88.3929	10.3125	77.6786	1.47321	70.9822	0.401786		52913	16971.5	21062.5	28052	30636.5	49518		6547	6499	5439	5348	4654
	BIX(10)	160532	156881	175829	198882	174150	174044	73.5	70.5034	75.5015	78.3528	76.9103		116.518	19.8214	119.196	4.95536	112.5	1.20536	72.3214	1.00446		44274	27006.5	18635.5	20873.5	20200.5	56981		6293	6122	5416	5276	4734
																							57616	25285	17642	28908	38057.5	44807.5		6921	6051	5413	5432	4724
		Luminescence (RLU)						%Cell viability						Veh		BIX(1)		BIX(2.5)		BIX(5)
	Veh	237856	219530	215724	219804	200564	190850	102.524	102.777	90.0034	108.369	96.3268		-Rif	+Rif	-Rif	+Rif	-Rif	+Rif	-Rif	+Rif		Veh	KL1(40)	KL1(100)	BIX(1)	BIX(4)	BIX(10)		Veh	KL1(40)	KL1(100)	BIX(1)	BHA
	BIX(1)	235277	264149	239583	225245	231315	230567	78.385	74.6595	75.2548	68.6879	73.6853		55.2632	50	68.421	18.1579	55.2632	4.73684	8.42105	4.21053		67683	70970.5	43161.5	73059.5	49855	61089.5		8003	7617	6878	6778	5943
	BIX(2.5)	258057	281129	251418	302005	263080	269604	70.9159	67.7317	73.135	69.6892	68.1737		107.895	36.0526	92.1053	21.5789	86.8421	8.94737	16.0526	6.05263		64342.5	70953	51618.5	103308	50161	52792		7551	7090	6263	6318	5806
	BIX(5)	285141	270559	322591	282072	273417	291325	56.889	57.8632	60.3709	56.7807	53.0643		136.842	25.5263	71.0526	20	105.263	6.31579	20	5		67592	91123.5	50974.5	88143	59949	40897		7406	7234	6420	6171	5857
	BIX(10)	376184	363953	373579	351429	404675	372063	50.0424	48.7976	51.0617	48.9419	48.3556											87148	89810.5	27127.5	75380	53416.5	56205.5		6756	6713	5718	6011	5520
														Veh		BIX(1)		BIX(2.5)		BIX(5)			86877.5	56217.5	44910	62945.5	60961	43848		6868	6574	5450	6091	5387
		Luminescence (RLU)					%Cell viability							-Rif	+Rif	-Rif	+Rif	-Rif	+Rif	-Rif	+Rif		85398
	Veh	190528	208103	192555	176989	190530	99.052	99.119	98.2559	101.128	102.445			56	25.2	56	8	80	6	16	4		71172.5							Veh	KL1(100)	BHA
	BIX(1)	226465	209608	201462	186230	168098	87.8239	87.3328	89.2004	86.6036	86.3878			112	27.6	80	6	92	4.4	16	4		67304.5							8826.1	6886.1	5324.1
	BIX(2.5)	229307	213109	250197	173043	200295	87.9727	88.8284	86.6408	87.556	85.7628			132	21.6	136	4.4	72	5.2	18.8	2.4		61588.5							8242.1	6439.1	6059.1
	BIX(5)	240838	246804	290334	263025	263199	80.6807	82.3102	82.9501	81.767	80.2566												89640							8358.1	5935.1	4882.1
	BIX(10)	348159	280480	345791	272343	284241	78.2624	77.243	79.9366	79.3934	78.8056																			7330.1	6150.1	4872.1
																							Veh	KL1(40)	KL1(100)	BIX(1)	BIX(4)			7116.1	5762.1	5135.1
																							41849.5	29684	27813	22317.5	25843
																							56591.5	20187	18044	18263	25681.5			Veh	KL1(100)
																							52913	16971.5	21062.5	28052	30636.5			11447.1	9002.1
																							44274	27006.5	18635.5	20873.5	20200.5			11062.1	9147.1
																							57616	25285	17642	28908	38057.5			11100.1	8527.1
																														10372.1	8835.1
																														11188.1	8563.1
