# Supplementary material for: A host-directed adjuvant sensitizes intracellular bacterial persisters to antibiotics
Source: Nat Microbiol. 2025 Oct 10;10(11):3013–25. doi: 10.1038/s41564-025-02124-2 (PMC12578635; doi:10.1038/s41564-025-02124-2)
Supplement: Supplementary file 13 — Statistical source data. [file 41564_2025_2124_MOESM13_ESM.xlsx]

## Sheet: Extended Data Fig1
	Extended Data Fig1a										Extended Data Fig1b										Extended Data Fig1c			Extended Data Fig1d			Extended Data Fig1e			Extended Data Fig1f					Extended Data Fig1g			Extended Data Fig1h				Extended Data Fig1i							Extended Data Fig1j
	Veh	Ars(0.016)	Ars(0.031)	Ars(0.063)	Ars(0.125)	Ars(0.25)	Ars(0.5)				Veh	Ars(0.016)	Ars(0.031)	Ars(0.063)	Ars(0.125)	Ars(0.25)	Ars(0.5)				LUX	ATP		Veh	+++		Veh	+++		Lux		JE2			DMSO	Rif			%Biouminescence	%Cell Viability		Within macrophage			No macrophage
	152890	119050	105561	85549.1	46198.8	71949.4	59039.8				31782.2	29474.2	30683.2	29450.9	27037.2	26325.2	23739.9				152890	31782.2		325304	896622		3964.45	66052.1		Veh	+++	Veh	+++		5400000	4500000		KL1	224.773	117.296		DMSO	KL1(10)	KL1(40)	DMSO	KL1(10)	KL1(40)		DMSO
	149717	134570	98885.1	95978.1	73364.4	78369.1	61083.1				32789.2	32732.9	32040.6	30820.9	29513.6	27155.2	24001.9				119050	29474.2		351028	861824		3185.78	65102.8		360000000	380000000	430000000	500000000		5200000	3900000		UNC10102218A	213.927	116.038		119625	175109	148928	146040	96206	111537		KL1(10)
	162039	131434	118555	125186	102002	88150.4	66590.1				36780.6	35261.2	34768.6	33900.6	31865.6	31434.2	27487.9				105561	30683.2		466927	909168		3413.45	64740.8		560000000	480000000	470000000	570000000		4000000	3800000		UNC10101492A	213.422	115.989		120125	158322	159187	104993	114260	91018		KL1(40)
																					85549.1	29450.9								580000000	680000000	510000000	450000000					UNC10101444A	193.862	114.009		111637	156905	141820	89463	84455	85988		Rif
	Veh	Ars(0.008)	Ars(0.016)	Ars(0.031)	Ars(0.063)	Ars(0.125)	Ars(0.25)	Ars(0.5)	Ars(1)		Veh	Ars(0.008)	Ars(0.016)	Ars(0.031)	Ars(0.063)	Ars(0.125)	Ars(0.25)	Ars(0.5)	Ars(1)		46198.8	27037.2		Veh	+++		Veh	+++							DMSO	Rif		UNC10102377A	193.296	96.9393									Infected
	113647	91842.8	75101.8	112738	108147	99816.1	98869.5	78548.5	83358.1		72417.8	75505.4	75156.1	79575.8	76403.1	77830.1	75585.8	63586.4	45788.8		71949.4	26325.2		542324	1162821		1071.45	16475.5							562341	100000		UNC10105749A	192.155	118.243		Within macrophage			No macrophage
	137826	209290	206344	162406	153380	139224	110602	94423.8	138389		72496.1	76125.4	76433.1	79577.1	81471.1	82381.1	82506.4	66588.1	47337.1		59039.8	23739.9		537602	1164895		887.447	14840.1							524807	338844		UNC10105511A	187.501	126.273		DMSO	KL1(10)	KL1(40)	DMSO	KL1(10)	KL1(40)
	242542	241043	222134	215977	182712	183126	137546	101794	126500		78819.4	82115.4	85123.1	84176.4	89120.8	94634.4	90343.1	67986.8	40758.4		149717	32789.2		591650	1221018		1003.11	18695.5							181970	239883		UNC10105634A	181.735	98.0748		68123	105668	84964	1872	1647	1255		DMSO
																					134570	32732.9													218776	199526		UNC10102275A	179.102	119.093		89811	106942	88945	1440	2066	895		KL1(10)
																					98885.1	32040.6													239883	218776		UNC10101453A	178.703	99.5287		79802	106972	99658	1154	1532	1475		KL1(40)
																					95978.1	30820.9													190546	208930		UNC10104229A	177.091	99.8038		76803	163045	97780	1585	1867	1956
																					73364.4	29513.6																UNC10105097A	175.355	118.875
																					78369.1	27155.2																UNC10102892A	175.131	103.28		Within macrophage			No macrophage
																					61083.1	24001.9																UNC10101472A	167.163	104.227		DMSO		KL1(40)	DMSO	KL1(10)	KL1(40)		Uninfected
																					162039	36780.6																UNC10102751A	166.238	109.393		204407		234015	197432	195935	202339		Infected
																					131434	35261.2																UNC10101603A	165.617	115.174		208743		235472	207901	209560	228826
																					118555	34768.6																UNC10102530A	163.37	117.105		167462		206431	191983	209788	203130
																					125186	33900.6																UNC10101536A	162.962	105.712		206192		253712	224006	266550	208089
																					102002	31865.6																UNC10105939A	162.78	140.523
																					88150.4	31434.2																UNC10104204A	160.384	107.291		Within macrophage
																					66590.1	27487.9																UNC10104220A	158.227	90.904		DMSO	KL1(10)	KL1(40)
																																						UNC10102553A	157.481	126.603		194109	227825	291649
																					LUX	ATP																UNC10104167A	156.82	116.169		184296	244379	269202
																					113647	72417.8																UNC10101804A	156.789	126.12		191522	206865	270753
																					91842.8	75505.4																UNC10103997A	156.164	125.517		197595	223652	271807
																					75101.8	75156.1																UNC10101484A	156.024	119.599
																					112738	79575.8																UNC10105518A	155.986	108.253		Within macrophage
																					108147	76403.1																UNC10101429A	155.964	110.884		DMSO	KL1(10)
																					99816.1	77830.1																UNC10105303A	155.561	113.825		174412	182523
																					98869.5	75585.8																UNC10104236A	154.972	1109.81		167312	198536
																					78548.5	63586.4																UNC10103014A	154.947	97.8512		147806	222641
																					83358.1	45788.8																UNC10102448A	154.945	117.21		161111	203500
																					137826	72496.1																UNC10104324A	154.411	99.8935
																					209290	76125.4																UNC10103944A	154.367	117.086
																					206344	76433.1																UNC10104253A	154.174	111.013
																					162406	79577.1																UNC10103844A	154.005	114.915
																					153380	81471.1																UNC10102720A	153.373	122.025
																					139224	82381.1																UNC10102893A	152.964	129.45
																					110602	82506.4																UNC10105495A	151.819	111.368
																					94423.8	66588.1																UNC10102688A	151.473	106.337
																					138389	47337.1																UNC10105230A	151.332	112.2
																					242542	78819.4																UNC10105473A	150.988	109.22
																					241043	82115.4																UNC10105399A	150.697	115.904
																					222134	85123.1																UNC10105223A	150.635	115.389
																					215977	84176.4																UNC10101627A	150.335	108.332
																					182712	89120.8																UNC10105252A	150.099	105.902
																					183126	94634.4																UNC10104244A	149.416	102.673
																					137546	90343.1																UNC10103894A	148.955	125.237
																					101794	67986.8																UNC10102177A	148.818	129.532
																					126500	40758.4																UNC10105584A	148.772	123.077
																																						UNC10105160A	148.739	109.428
																																						UNC10105754A	148.571	124.178
																																						UNC10105538A	148.533	99.713
																																						UNC10101848A	148.241	125.893
																																						UNC10104485A	148.167	117.353
																																						UNC10105985A	147.753	194.769
																																						UNC10102640A	147.461	116.168
																																						UNC10104093A	147.156	108.054
																																						UNC10102086A	146.497	97.8656
																																						UNC10105204A	146.373	115.666
																																						UNC10104077A	146.035	103.077
																																						UNC10103967A	145.88	105.979
																																						UNC10105502A	145.825	69.5223
																																						UNC10102168A	145.52	103.912
																																						UNC10103757A	145.518	666.913
																																						UNC10101508A	145.39	118.114
																																						UNC10103928A	144.951	118.822
																																						UNC10103927A	144.405	133.164
																																						UNC10105717A	144.4	119.478
																																						UNC10104031A	144.322	124.789
																																						UNC10104201A	144.107	125.965
																																						UNC10102652A	144.052	264.747
																																						UNC10102120A	144.039	114.009
																																						UNC10104598A	143.316	124.99
																																						UNC10103045A	142.894	88.4563
																																						UNC10104022A	142.783	118.977
																																						UNC10104319A	142.716	134.26
																																						UNC10104014A	142.451	127.324
																																						UNC10102690A	142.398	95.2731
																																						UNC10104641A	142.276	101.161
																																						UNC10104801A	142.205	104.081
																																						UNC10105451A	142.142	117.572
																																						UNC10105512A	141.974	113.302
																																						UNC10102719A	141.876	118.889
																																						UNC10105338A	141.62	112.894
																																						UNC10102203A	140.846	128.785
																																						UNC10105205A	140.738	106.318
																																						UNC10105756A	140.321	117.598
																																						UNC10105432A	140.099	107.487
																																						UNC10101950A	139.861	99.2993
																																						UNC10103910A	139.839	110.643
																																						UNC10104977A	139.804	433.821
																																						UNC10105589A	139.347	114.94
																																						UNC10104928A	139.131	116.051
																																						UNC10105559A	138.831	124.527
																																						UNC10104292A	138.794	90.366
																																						UNC10104809A	138.717	103.921
																																						UNC10104060A	138.645	96.755
																																						UNC10101798A	138.565	127.035
																																						UNC10103923A	138.426	128.486
																																						UNC10104368A	138.417	121.818
																																						UNC10103971A	138.316	120.825
																																						UNC10105618A	138.223	103.661
																																						UNC10104266A	138.219	90.4781
																																						UNC10104222A	138.11	98.6605
																																						UNC10105048A	138.011	118.366
																																						UNC10105296A	137.779	1058.9
																																						UNC10103718A	137.601	107.744
																																						UNC10105614A	137.379	97.9405
																																						UNC10103951A	137.353	115.167
																																						UNC10104362A	137.324	116.527
																																						UNC10104233A	137.304	179.028
																																						UNC10105670A	137.085	128.475
																																						UNC10104212A	137.009	135.65
																																						UNC10101566A	136.758	129.352
																																						UNC10106019A	136.534	143.412
																																						UNC10105500A	136.477	130.677
																																						UNC10102459A	136.447	119.114
																																						UNC10103726A	136.419	110.741
																																						UNC10104245A	136.388	139.618
																																						UNC10105117A	136.328	107.011
																																						UNC10102326A	136.314	107.043
																																						UNC10104946A	136.068	114.555
																																						UNC10102521A	136.014	123.852
																																						UNC10104750A	136.006	122.635
																																						UNC10105583A	135.906	126.38
																																						UNC10102210A	135.903	121.948
																																						UNC10102047A	135.267	103.629
																																						UNC10104053A	135.075	92.8319
																																						UNC10101809A	134.973	115.102
																																						UNC10105708A	134.79	108.387
																																						UNC10102216A	134.781	111.781
																																						UNC10105620A	134.723	111.717
																																						UNC10104029A	134.692	120.447
																																						UNC10104391A	134.653	110.447
																																						UNC10101967A	134.532	112.059
																																						UNC10103992A	134.531	116.344
																																						UNC10104493A	134.507	115.397
																																						UNC10105409A	134.324	118.578
																																						UNC10102205A	134.298	108.786
																																						UNC10105638A	134.265	119.774
																																						UNC10105505A	134.184	114.568
																																						UNC10102135A	133.978	114.783
																																						UNC10105149A	133.97	100.535
																																						UNC10104820A	133.88
																																						UNC10103980A	133.855	118.654
																																						UNC10104533A	133.846	111.744
																																						UNC10103213A	133.785	91.1663
																																						UNC10102890A	133.732	114.156
																																						UNC10102644A	133.491	115.063
																																						UNC10105416A	133.319	154.565
																																						UNC10102518A	133.26	105.652
																																						UNC10105626A	133.237	95.1745
																																						UNC10103768A	133.192	332.112
																																						UNC10104294A	133.073	182.324
																																						UNC10106016A	132.926	137.541
																																						UNC10104583A	132.89	109.009
																																						UNC10104378A	132.884	101.194
																																						UNC10103885A	132.799	116.049
																																						UNC10105825A	132.794	121.69
																																						UNC10102305A	132.725	104.543
																																						UNC10103958A	132.668	119.075
																																						UNC10104559A	132.604	117.565
																																						UNC10103647A	132.586	102.885
																																						UNC10102224A	132.562	119.354
																																						UNC10102002A	132.445	109.221
																																						UNC10104316A	132.32	112.089
																																						UNC10105679A	132.175	110.213
																																						UNC10103717A	132.11	108.823
																																						UNC10103021A	132.079	87.1555
																																						UNC10103948A	132.066	123.304
																																						UNC10103924A	131.957	119.677
																																						UNC10105123A	131.839	119.647
																																						UNC10102430A	131.8	92.3371
																																						UNC10103956A	131.739	126.694
																																						UNC10105429A	131.678	119.786
																																						UNC10103774A	131.665	104.607
																																						UNC10105474A	131.655	119.989
																																						UNC10104045A	131.626	107.688
																																						UNC10102880A	131.578	115.704
																																						UNC10104567A	131.535	123.151
																																						UNC10104008A	131.525	128.108
																																						UNC10105083A	131.484	120.479
																																						UNC10103742A	131.477	110.489
																																						UNC10104030A	131.473	124.187
																																						UNC10104333A	131.448	138.407
																																						UNC10105391A	131.439	115.072
																																						UNC10103931A	131.294	128.094
																																						UNC10103816A	131.277	126.582
																																						UNC10103962A	131.246	94.4249
																																						UNC10103876A	131.094	97.044
																																						UNC10104904A	131.054	95.3229
																																						UNC10103765A	131.037	109.369
																																						UNC10104276A	130.944	104.243
																																						UNC10103734A	130.893	102.184
																																						UNC10105519A	130.875	125.44
																																						UNC10105276A	130.8	141.058
																																						UNC10105695A	130.795	115.826
																																						UNC10102364A	130.72	107.043
																																						UNC10103822A	130.666	131.315
																																						UNC10104065A	130.641	137.017
																																						UNC10102817A	130.542	129.519
																																						UNC10103699A	130.48	93.7008
																																						UNC10105193A	130.425	113.646
																																						UNC10103851A	130.422	114.005
																																						UNC10102079A	130.421	108.59
																																						UNC10103976A	130.418	108.346
																																						UNC10103945A	130.365	135.937
																																						UNC10104003A	130.256	101.414
																																						UNC10102334A	130.253	102.661
																																						UNC10102752A	130.242	111.435
																																						UNC10101879A	130.203	121.149
																																						UNC10101780A	130.147	126.863
																																						UNC10105656A	130.132	216.882
																																						UNC10104096A	130.066	122.065
																																						UNC10104182A	130	131.794
																																						UNC10105739A	129.842	116.121
																																						UNC10102198A	129.778	111.71
																																						UNC10105093A	129.778	112.577
																																						UNC10104265A	129.694	127.423
																																						UNC10103921A	129.693	127.898
																																						UNC10104568A	129.65	117.023
																																						UNC10102246A	129.641	94.7428
																																						UNC10104038A	129.619	113.024
																																						UNC10102408A	129.517	140.305
																																						UNC10105604A	129.478	104.198
																																						UNC10104948A	129.419	123.912
																																						UNC10102263A	129.414	103.947
																																						UNC10105613A	129.406	110.133
																																						UNC10102251A	129.354	129.291
																																						UNC10103725A	129.292	104.887
																																						UNC10105866A	129.287	124.836
																																						UNC10104189A	129.162	102.315
																																						UNC10105290A	129.127	124.421
																																						UNC10104741A	129.119	101.667
																																						UNC10102425A	129.114	122.774
																																						UNC10102438A	129.084	99.209
																																						UNC10103421A	129.081	116.753
																																						UNC10104046A	129.031	115.097
																																						UNC10102455A	129.02	109.125
																																						UNC10101807A	128.971	113.596
																																						UNC10104157A	128.959	106.484
																																						UNC10102175A	128.915	127.817
																																						UNC10104836A	128.899	133.747
																																						UNC10105455A	128.898	108.253
																																						UNC10105593A	128.898	119.639
																																						UNC10105560A	128.894	118.673
																																						UNC10101873A	128.719	151.02
																																						UNC10102704A	128.675	126.255
																																						UNC10104054A	128.641	105.969
																																						UNC10101907A	128.639	101.259
																																						UNC10103007A	128.62	104.807
																																						UNC10105255A	128.475	96.3161
																																						UNC10101964A	128.348	124.246
																																						UNC10102231A	128.223	95.4331
																																						UNC10104249A	128.186	122.446
																																						UNC10102222A	128.142	102.828
																																						UNC10104419A	128.098	122.444
																																						UNC10104106A	128.046	126.817
																																						UNC10103922A	128.001	125.657
																																						UNC10101459A	127.963	102.684
																																						UNC10105161A	127.923	141.236
																																						UNC10102223A	127.898	98.7592
																																						UNC10105771A	127.895	110.697
																																						UNC10104695A	127.881	116.599
																																						UNC10104126A	127.852	120.092
																																						UNC10105769A	127.824	115.692
																																						UNC10101779A	127.81	122.288
																																						UNC10103983A	127.809	81.6519
																																						UNC10101803A	127.739	113.634
																																						UNC10103994A	127.709	110.503
																																						UNC10105398A	127.7	114.141
																																						UNC10104047A	127.648	115.769
																																						UNC10101726A	127.553	2802.02
																																						UNC10104141A	127.54	101.597
																																						UNC10105588A	127.509	119.693
																																						UNC10103189A	127.477	103.705
																																						UNC10102503A	127.457	118.998
																																						UNC10102310A	127.375	96.0502
																																						UNC10104552A	127.315	370.986
																																						UNC10102312A	127.311	107.775
																																						UNC10102273A	127.29	136.801
																																						UNC10102142A	127.267	115.758
																																						UNC10102464A	127.251	109.208
																																						UNC10101819A	127.243	87.6511
																																						UNC10101767A	127.228	111.534
																																						UNC10105459A	127.211	123.856
																																						UNC10104215A	127.211	161.61
																																						UNC10101571A	127.179	112.67
																																						UNC10104279A	127.162	127.423
																																						UNC10101961A	127.152	126.253
																																						UNC10103982A	127.151	111.722
																																						UNC10105307A	127.14	121.608
																																						UNC10104132A	127.085	104.399
																																						UNC10102016A	127.063	124.217
																																						UNC10101749A	126.971	288.604
																																						UNC10103932A	126.959	118.136
																																						UNC10101832A	126.807	129.58
																																						UNC10103783A	126.767	115.097
																																						UNC10104887A	126.725	96.4002
																																						UNC10102599A	126.652	113.042
																																						UNC10102642A	126.616	129.312
																																						UNC10103985A	126.544	113.108
																																						UNC10104654A	126.544	141.701
																																						UNC10104986A	126.484	116.73
																																						UNC10102798A	126.475	117.42
																																						UNC10103199A	126.45	115.304
																																						UNC10104486A	126.434	125.296
																																						UNC10103508A	126.425	144.429
																																						UNC10104535A	126.419	117.66
																																						UNC10104035A	126.383	116.428
																																						UNC10103937A	126.366	129.985
																																						UNC10105592A	126.3	112.415
																																						UNC10104950A	126.297	116.69
																																						UNC10104895A	126.18	108.251
																																						UNC10101968A	126.172	109.135
																																						UNC10105121A	126.167	118.677
																																						UNC10103118A	126.141	91.9974
																																						UNC10104350A	126.078	115.115
																																						UNC10102618A	125.866	131.126
																																						UNC10103850A	125.864	109.033
																																						UNC10105595A	125.86	120.177
																																						UNC10104678A	125.829	112.144
																																						UNC10105508A	125.793	120.472
																																						UNC10105587A	125.78	118.968
																																						UNC10101823A	125.731	108.754
																																						UNC10105520A	125.667	111.153
																																						UNC10102414A	125.628	176.474
																																						UNC10102519A	125.615	120.201
																																						UNC10105384A	125.61	126.718
																																						UNC10104327A	125.555	129.081
																																						UNC10103632A	125.549	101.426
																																						UNC10105757A	125.537	120.767
																																						UNC10104970A	125.514	94.864
																																						UNC10105666A	125.478	115.396
																																						UNC10105682A	125.407	102.882
																																						UNC10106017A	125.339	118.825
																																						UNC10104122A	125.28	109.354
																																						UNC10101383A	125.238	116.647
																																						UNC10101822A	125.195	107.133
																																						UNC10103990A	125.192	131.988
																																						UNC10103626A	125.14	110.732
																																						UNC10105419A	125.087	119.449
																																						UNC10104340A	125.034	269.103
																																						UNC10102206A	125.032	91.176
																																						UNC10101733A	125.028	880.63
																																						UNC10105491A	124.907	144.695
																																						UNC10101824A	124.902	120.363
																																						UNC10105919A	124.879	125.142
																																						UNC10101494A	124.875	145.597
																																						UNC10105467A	124.874	113.597
																																						UNC10101791A	124.853	106.619
																																						UNC10105984A	124.847	140.406
																																						UNC10103710A	124.808	114.103
																																						UNC10101701A	124.799	108.128
																																						UNC10104517A	124.796	107.996
																																						UNC10102239A	124.745	102.138
																																						UNC10105441A	124.735	84.5667
																																						UNC10105288A	124.65	119.014
																																						UNC10104130A	124.639	100.768
																																						UNC10102721A	124.621	124.668
																																						UNC10105468A	124.618	120.714
																																						UNC10104354A	124.613	131.054
																																						UNC10102631A	124.589	137.457
																																						UNC10104196A	124.588	100.566
																																						UNC10104575A	124.489	119.592
																																						UNC10105090A	124.469	214.874
																																						UNC10102877A	124.467	125.486
																																						UNC10105767A	124.374	117.33
																																						UNC10102670A	124.368	130.832
																																						UNC10101983A	124.272	102.855
																																						UNC10103887A	124.224	116.035
																																						UNC10105524A	124.206	118.297
																																						UNC10105871A	124.195	115.185
																																						UNC10105755A	124.177	124.312
																																						UNC10102667A	124.153	115.142
																																						UNC10105585A	124.148	128.045
																																						UNC10105045A	124.142	116.51
																																						UNC10105496A	124.106	127.857
																																						UNC10102560A	124.077	109.543
																																						UNC10105466A	124.072	103.902
																																						UNC10102833A	124.008	123.257
																																						UNC10105091A	123.999	117.607
																																						UNC10101387A	123.989	100.905
																																						UNC10102215A	123.974	91.4375
																																						UNC10105483A	123.934	107.904
																																						UNC10101526A	123.92	121.113
																																						UNC10101795A	123.895	75.9846
																																						UNC10105579A	123.837	130.328
																																						UNC10105403A	123.826	120.717
																																						UNC10105166A	123.801	105.645
																																						UNC10104694A	123.783	110.424
																																						UNC10103810A	123.705	122.758
																																						UNC10102056A	123.687	117.68
																																						UNC10102920A	123.68	101.742
																																						UNC10105246A	123.648	117.548
																																						UNC10105703A	123.644	107.179
																																						UNC10103973A	123.64	117.38
																																						UNC10105898A	123.599	122.206
																																						UNC10105546A	123.594	99.5519
																																						UNC10103719A	123.584	118.421
																																						UNC10105410A	123.562	126.976
																																						UNC10104228A	123.535	94.2218
																																						UNC10105393A	123.525	114.3
																																						UNC10103831A	123.513	109.481
																																						UNC10103993A	123.509	128.444
																																						UNC10105785A	123.493	100.438
																																						UNC10105504A	123.476	120.477
																																						UNC10105622A	123.426	106.104
																																						UNC10105658A	123.422	134.866
																																						UNC10103911A	123.417	132.632
																																						UNC10102318A	123.396	101.353
																																						UNC10101842A	123.379	118.543
																																						UNC10105256A	123.364	93.2858
																																						UNC10103863A	123.304	100.111
																																						UNC10104044A	123.273	106.484
																																						UNC10102378A	123.268	106.897
																																						UNC10101631A	123.203	171.48
																																						UNC10102330A	123.139	116.467
																																						UNC10102228A	123.092	124.249
																																						UNC10104158A	123.091	134.282
																																						UNC10105636A	123.078	125.521
																																						UNC10105235A	123.055	119.568
																																						UNC10102262A	123.024	88.8122
																																						UNC10102118A	123.018	94.9121
																																						UNC10102102A	123.009	95.8583
																																						UNC10105452A	122.994	133.067
																																						UNC10105720A	122.985	132.073
																																						UNC10105599A	122.96	117.518
																																						UNC10105947A	122.959	121.971
																																						UNC10104527A	122.917	118.579
																																						UNC10105733A	122.868	119.532
																																						UNC10101678A	122.865	108.128
																																						UNC10101799A	122.864	121.812
																																						UNC10105510A	122.767	101.808
																																						UNC10102937A	122.735	116.069
																																						UNC10104896A	122.66	117.228
																																						UNC10105162A	122.643	108.833
																																						UNC10104425A	122.616	452.961
																																						UNC10102479A	122.605	124.653
																																						UNC10105532A	122.599	118.162
																																						UNC10103940A	122.575	131.708
																																						UNC10103793A	122.562	109.733
																																						UNC10105273A	122.54	118.637
																																						UNC10103952A	122.536	121.54
																																						UNC10102634A	122.526	124.983
																																						UNC10103279A	122.492	87.0832
																																						UNC10104037A	122.479	113.935
																																						UNC10105746A	122.473	116.685
																																						UNC10102624A	122.467	119.56
																																						UNC10105779A	122.364	107.018
																																						UNC10102511A	122.36	120.076
																																						UNC10105557A	122.326	109.3
																																						UNC10105499A	122.285	225.905
																																						UNC10105893A	122.259	123.545
																																						UNC10102494A	122.24	100.715
																																						UNC10103549A	122.229	109.029
																																						UNC10102556A	122.193	106.75
																																						UNC10105116A	122.177	123.213
																																						UNC10105509A	122.171	130.892
																																						UNC10103936A	122.13	113.388
																																						UNC10101549A	122.125	301.618
																																						UNC10104240A	122.11	116.303
																																						UNC10102809A	122.099	127.083
																																						UNC10102999A	122.064	116.93
																																						UNC10104863A	122.056	117.667
																																						UNC10105394A	122.004	118.697
																																						UNC10101831A	121.975	126.785
																																						UNC10104263A	121.973	128.185
																																						UNC10102376A	121.961	105.16
																																						UNC10104879A	121.95	114.854
																																						UNC10105141A	121.707	126.639
																																						UNC10101808A	121.706	108.353
																																						UNC10105114A	121.604	106.576
																																						UNC10104172A	121.587	106.843
																																						UNC10102981A	121.586	81.7173
																																						UNC10104586A	121.577	121.761
																																						UNC10101655A	121.575	121.171
																																						UNC10105692A	121.563	106.668
																																						UNC10104424A	121.55	125.273
																																						UNC10105935A	121.52	133.619
																																						UNC10103920A	121.502	128.612
																																						UNC10105725A	121.496	132.584
																																						UNC10102064A	121.419	110.568
																																						UNC10105105A	121.356	111.27
																																						UNC10104920A	121.298	99.313
																																						UNC10105943A	121.284	136.108
																																						UNC10105819A	121.276	108.093
																																						UNC10104611A	121.273	107.454
																																						UNC10102639A	121.222	124.845
																																						UNC10102950A	121.217	105.637
																																						UNC10104843A	121.2	124.989
																																						UNC10105858A	121.188	119.388
																																						UNC10103910A	121.162	95.5437
																																						UNC10102155A	121.09	112.318
																																						UNC10104723A	121.035	141.269
																																						UNC10104002A	121.001	130.797
																																						UNC10104805A	120.962	114.914
																																						UNC10103841A	120.961	118.668
																																						UNC10104945A	120.845	106.415
																																						UNC10101564A	120.76	114.999
																																						UNC10102702A	120.74	111.928
																																						UNC10105081A	120.713	113.191
																																						UNC10103877A	120.709	208.416
																																						UNC10105034A	120.669	108.989
																																						UNC10105662A	120.627	126.085
																																						UNC10103991A	120.599	118.949
																																						UNC10105810A	120.588	112.555
																																						UNC10104102A	120.562	98.1001
																																						UNC10102350A	120.561	100.883
																																						UNC10105627A	120.526	119.962
																																						UNC10105651A	120.526	123.963
																																						UNC10104149A	120.514	123.118
																																						UNC10104197A	120.502	105.677
																																						UNC10105400A	120.499	122.797
																																						UNC10105449A	120.451	104.789
																																						UNC10104351A	120.434	134.282
																																						UNC10105263A	120.433	119.865
																																						UNC10105488A	120.384	123.748
																																						UNC10105543A	120.379	119.693
																																						UNC10102657A	120.358	316.643
																																						UNC10104287A	120.334	111.909
																																						UNC10101756A	120.331	408.465
																																						UNC10105341A	120.326	120.024
																																						UNC10104636A	120.299	110.706
																																						UNC10102818A	120.29	127.843
																																						UNC10105333A	120.285	120.202
																																						UNC10104969A	120.277	97.4775
																																						UNC10104048A	120.259	107.394
																																						UNC10101507A	120.241	122.772
																																						UNC10101640A	120.205	118.172
																																						UNC10103821A	120.189	126.147
																																						UNC10105321A	120.165	117.548
																																						UNC10101833A	120.144	128.5
																																						UNC10104214A	120.122	291.207
																																						UNC10102126A	120.121	94.74
																																						UNC10101669A	120.119	300.89
																																						UNC10104643A	120.111	110.612
																																						UNC10104749A	120.094	102.505
																																						UNC10104360A	120.059	117.626
																																						UNC10105742A	120.044	121.036
																																						UNC10103823A	120.041	113.935
																																						UNC10104023A	120.037	118.977
																																						UNC10101815A	119.99	124.957
																																						UNC10104205A	119.95	98.0104
																																						UNC10101754A	119.935	103.383
																																						UNC10105453A	119.93	125.521
																																						UNC10105110A	119.877	120.559
																																						UNC10102314A	119.846	106.259
																																						UNC10101947A	119.802	111.658
																																						UNC10105926A	119.788	122.793
																																						UNC10105214A	119.704	115.013
																																						UNC10104996A	119.674	135.004
																																						UNC10104288A	119.673	112.425
																																						UNC10104602A	119.638	104.649
																																						UNC10105750A	119.632	134.732
																																						UNC10102842A	119.613	118.396
																																						UNC10101830A	119.612	114.316
																																						UNC10104898A	119.6	152.421
																																						UNC10104494A	119.549	121.525
																																						UNC10104714A	119.546	110.824
																																						UNC10103967A	119.503	93.7873
																																						UNC10104010A	119.5	122.38
																																						UNC10101710A	119.479	113.514
																																						UNC10103986A	119.479	114.831
																																						UNC10102174A	119.451	112.49
																																						UNC10104395A	119.447	113.676
																																						UNC10101951A	119.435	115.873
																																						UNC10102753A	119.431	122.37
																																						UNC10102641A	119.354	119.57
																																						UNC10101781A	119.348	79.2634
																																						UNC10101455A	119.31	101.622
																																						UNC10103892A	119.269	116.694
																																						UNC10102450A	119.233	115.453
																																						UNC10103981A	119.156	123.304
																																						UNC10101708A	119.128	115.989
																																						UNC10104825A	119.11	278.368
																																						UNC10105219A	119.11	118.598
																																						UNC10102230A	119.096	86.2601
																																						UNC10101541A	119.051	237.538
																																						UNC10104917A	119.048	127.104
																																						UNC10104348A	119.032	157.597
																																						UNC10103229A	119.029	93.5512
																																						UNC10104560A	119.024	122.515
																																						UNC10104435A	119.001	163.385
																																						UNC10104358A	118.963	100.611
																																						UNC10104363A	118.94	125.719
																																						UNC10101452A	118.938	98.267
																																						UNC10102407A	118.933	106.039
																																						UNC10103895A	118.929	121.007
																																						UNC10102209A	118.92	119.888
																																						UNC10105447A	118.911	577.304
																																						UNC10104094A	118.872	108.973
																																						UNC10105811A	118.856	134.206
																																						UNC10104380A	118.855	156.364
																																						UNC10102208A	118.848	102.493
																																						UNC10104504A	118.84	114.784
																																						UNC10103209A	118.822	109.83
																																						UNC10104309A	118.82	101.485
																																						UNC10103777A	118.82	246.412
																																						UNC10103736A	118.807	206.385
																																						UNC10104032A	118.68	127.198
																																						UNC10101579A	118.672	112.408
																																						UNC10103472A	118.651	84.425
																																						UNC10102758A	118.609	110.606
																																						UNC10104709A	118.599	118.367
																																						UNC10105993A	118.56	136.367
																																						UNC10101386A	118.553	103.801
																																						UNC10101479A	118.465	114.271
																																						UNC10105629A	118.436	136.343
																																						UNC10105544A	118.42	115.96
																																						UNC10103594A	118.398	124.387
																																						UNC10102516A	118.385	121.362
																																						UNC10101654A	118.379	120.443
																																						UNC10103758A	118.371	210.194
																																						UNC10103867A	118.358	116.217
																																						UNC10102456A	118.329	111.279
																																						UNC10105780A	118.319	100.116
																																						UNC10102846A	118.318	112.874
																																						UNC10104184A	118.305	127.288
																																						UNC10104169A	118.28	150.132
																																						UNC10103523A	118.249	114.047
																																						UNC10103939A	118.231	132.506
																																						UNC10102038A	118.216	101.966
																																						UNC10103809A	118.201	119.649
																																						UNC10103862A	118.201	124.789
																																						UNC10102238A	118.192	95.1716
																																						UNC10104375A	118.185	91.2403
																																						UNC10101684A	118.181	101.083
																																						UNC10102050A	118.172	119.973
																																						UNC10102374A	118.124	91.4062
																																						UNC10104118A	118.119	118.298
																																						UNC10101921A	118.114	113.034
																																						UNC10105940A	118.108	126.762
																																						UNC10104781A	118.104	118.665
																																						UNC10102547A	118.09	121.624
																																						UNC10103902A	118.083	130.503
																																						UNC10103250A	118.068	111.028
																																						UNC10105957A	118.064	125.189
																																						UNC10104325A	118.059	130.583
																																						UNC10106018A	118.024	131.67
																																						UNC10101953A	118.017	118.224
																																						UNC10103858A	118.013	112.492
																																						UNC10104278A	117.994	123.073
																																						UNC10102938A	117.977	110.873
																																						UNC10105910A	117.976	139.889
																																						UNC10104456A	117.964	124.165
																																						UNC10105158A	117.96	96.019
																																						UNC10102043A	117.959	114.239
																																						UNC10104164A	117.951	105.565
																																						UNC10102167A	117.935	111.575
																																						UNC10105306A	117.886	113.409
																																						UNC10103580A	117.883	99.2663
																																						UNC10105916A	117.88	116.054
																																						UNC10105450A	117.874	113.731
																																						UNC10104507A	117.857	124.4
																																						UNC10102399A	117.833	96.6464
																																						UNC10103759A	117.821	125.671
																																						UNC10104248A	117.816	123.768
																																						UNC10103813A	117.791	123.934
																																						UNC10104461A	117.747	149.384
																																						UNC10102081A	117.725	104.604
																																						UNC10101511A	117.721	123.442
																																						UNC10102830A	117.709	136.254
																																						UNC10103159A	117.704	145.139
																																						UNC10102097A	117.685	104.575
																																						UNC10103927A	117.677	114.843
																																						UNC10104068A	117.656	101.687
																																						UNC10105068A	117.65	116.45
																																						UNC10102543A	117.636	107.524
																																						UNC10102823A	117.577	154.683
																																						UNC10101530A	117.568	177.419
																																						UNC10104246A	117.55	122.648
																																						UNC10105039A	117.536	121.238
																																						UNC10103772A	117.507	105.069
																																						UNC10104139A	117.424	107.964
																																						UNC10102563A	117.404	116.802
																																						UNC10105420A	117.391	126.896
																																						UNC10103166A	117.355	95.4844
																																						UNC10103085A	117.29	97.8692
																																						UNC10104103A	117.273	105.924
																																						UNC10103798A	117.258	124.733
																																						UNC10103897A	117.245	124.663
																																						UNC10102542A	117.229	91.4166
																																						UNC10101590A	117.221	123.18
																																						UNC10102422A	117.22	96.2176
																																						UNC10105719A	117.215	114.268
																																						UNC10103998A	117.215	125.615
																																						UNC10102761A	117.196	111.306
																																						UNC10103743A	117.18	188.024
																																						UNC10102604A	117.168	129.726
																																						UNC10104720A	117.167	88.8789
																																						UNC10104518A	117.157	127.347
																																						UNC10104961A	117.156	100.31
																																						UNC10104247A	117.087	113.254
																																						UNC10102728A	117.037	115.468
																																						UNC10103853A	116.992	123.262
																																						UNC10104766A	116.966	102.585
																																						UNC10104342A	116.949	138.43
																																						UNC10102052A	116.932	112.891
																																						UNC10105759A	116.926	114.134
																																						UNC10105937A	116.916	131.271
																																						UNC10103276A	116.905	94.5991
																																						UNC10101740A	116.887	125.16
																																						UNC10103949A	116.853	121.848
																																						UNC10103437A	116.847	118.335
																																						UNC10104569A	116.833	133.38
																																						UNC10103557A	116.824	100.604
																																						UNC10102603A	116.823	115.221
																																						UNC10103866A	116.75	108.013
																																						UNC10104408A	116.737	203.665
																																						UNC10102293A	116.721	104.498
																																						UNC10104328A	116.709	121.235
																																						UNC10102144A	116.701	107.271
																																						UNC10105408A	116.69	118.182
																																						UNC10102558A	116.672	94.816
																																						UNC10104978A	116.666	111.423
																																						UNC10103719A	116.617	126.007
																																						UNC10102608A	116.609	122.104
																																						UNC10101734A	116.603	127.285
																																						UNC10101588A	116.599	327.849
																																						UNC10105498A	116.598	120.499
																																						UNC10104510A	116.588	123.434
																																						UNC10104223A	116.58	113.793
																																						UNC10103640A	116.579	99.0838
																																						UNC10104988A	116.574	119.203
																																						UNC10104073A	116.56	123.096
																																						UNC10101801A	116.552	114.473
																																						UNC10105018A	116.545	121.617
																																						UNC10103779A	116.53	101.4
																																						UNC10104160A	116.523	150.984
																																						UNC10102359A	116.518	159.749
																																						UNC10104502A	116.466	119.168
																																						UNC10104007A	116.46	111.582
																																						UNC10104402A	116.448	125.438
																																						UNC10103856A	116.438	116.512
																																						UNC10105424A	116.414	181.462
																																						UNC10101402A	116.387	308.077
																																						UNC10102176A	116.386	135.632
																																						UNC10105318A	116.381	108.002
																																						UNC10105955A	116.376	135.545
																																						UNC10102362A	116.372	111.625
																																						UNC10102774A	116.362	123.405
																																						UNC10104931A	116.336	125.667
																																						UNC10105815A	116.336	111.287
																																						UNC10104289A	116.32	252.514
																																						UNC10102785A	116.314	102.264
																																						UNC10102883A	116.309	96.2493
																																						UNC10102784A	116.273	109.324
																																						UNC10105108A	116.266	110.141
																																						UNC10105228A	116.266	118.301
																																						UNC10102247A	116.256	108.623
																																						UNC10105402A	116.249	119.905
																																						UNC10101818A	116.203	93.5606
																																						UNC10103774A	116.185	115.017
																																						UNC10102797A	116.169	103.635
																																						UNC10105326A	116.154	117.33
																																						UNC10103884A	116.12	101.764
																																						UNC10105013A	116.109	114.016
																																						UNC10105152A	116.076	101.466
																																						UNC10104697A	116.073	117.165
																																						UNC10102035A	116.05	115.615
																																						UNC10105379A	116.047	105.348
																																						UNC10103969A	116.028	151.707
																																						UNC10103390A	116	94.7957
																																						UNC10102841A	115.996	113.525
																																						UNC10102746A	115.982	122.281
																																						UNC10102482A	115.972	120.189
																																						UNC10105300A	115.965	1190.08
																																						UNC10101972A	115.944	110.683
																																						UNC10104601A	115.93	111.39
																																						UNC10104847A	115.923	119.842
																																						UNC10103471A	115.914	104.649
																																						UNC10104816A	115.864	115.433
																																						UNC10101959A	115.846	112.891
																																						UNC10102778A	115.839	127.947
																																						UNC10105184A	115.829	116.102
																																						UNC10101602A	115.823	105.741
																																						UNC10103816A	115.822	89.9057
																																						UNC10104660A	115.811	128.172
																																						UNC10103664A	115.771	101.669
																																						UNC10102498A	115.755	106.667
																																						UNC10105886A	115.732	119.764
																																						UNC10103481A	115.731	103.554
																																						UNC10104409A	115.695	130.67
																																						UNC10105683A	115.675	110.67
																																						UNC10105022A	115.667	125.548
																																						UNC10105987A	115.628	125.729
																																						UNC10102154A	115.578	103.835
																																						UNC10103499A	115.574	103.95
																																						UNC10104176A	115.565	129.552
																																						UNC10104443A	115.543	117.895
																																						UNC10104076A	115.525	88.2587
																																						UNC10101438A	115.523	105.894
																																						UNC10105983A	115.52	131.576
																																						UNC10105961A	115.508	103.021
																																						UNC10102577A	115.507	127.421
																																						UNC10102007A	115.501	110.826
																																						UNC10104732A	115.473	107.552
																																						UNC10101413A	115.452	110.712
																																						UNC10103905A	115.413	123.29
																																						UNC10105567A	115.407	122.03
																																						UNC10105848A	115.396	130.003
																																						UNC10102406A	115.387	102.232
																																						UNC10104947A	115.377	128.141
																																						UNC10103819A	115.374	123.332
																																						UNC10103447A	115.371	108.968
																																						UNC10104468A	115.367	184.008
																																						UNC10101884A	115.348	119.623
																																						UNC10102760A	115.328	123.336
																																						UNC10103955A	115.326	125.251
																																						UNC10105186A	115.309	107.467
																																						UNC10105289A	115.285	118.103
																																						UNC10103263A	115.274	106.09
																																						UNC10101895A	115.228	132.609
																																						UNC10104826A	115.176	129.957
																																						UNC10106013A	115.168	131.13
																																						UNC10101467A	115.152	144.841
																																						UNC10104165A	115.144	108.211
																																						UNC10101687A	115.125	109.526
																																						UNC10102928A	115.123	134.666
																																						UNC10105970A	115.116	239.833
																																						UNC10105130A	115.116	112.24
																																						UNC10102041A	115.115	126.597
																																						UNC10104907A	115.092	130.216
																																						UNC10102824A	115.092	121.443
																																						UNC10102241A	115.07	128.904
																																						UNC10104479A	115.058	126.451
																																						UNC10104731A	115.044	117.428
																																						UNC10103727A	115.043	109.999
																																						UNC10102535A	115.031	113.737
																																						UNC10101847A	115.012	160.554
																																						UNC10104912A	114.975	111.483
																																						UNC10104404A	114.962	146.037
																																						UNC10102345A	114.959	122.722
																																						UNC10104137A	114.932	96.8895
																																						UNC10105076A	114.926	117.429
																																						UNC10104238A	114.907	125.764
																																						UNC10103214A	114.896	104.12
																																						UNC10102483A	114.895	108.221
																																						UNC10104669A	114.846	117.235
																																						UNC10103941A	114.82	112.842
																																						UNC10103914A	114.812	127.758
																																						UNC10105821A	114.792	129.697
																																						UNC10102115A	114.765	115.271
																																						UNC10105248A	114.737	114.755
																																						UNC10105503A	114.723	103.416
																																						UNC10102170A	114.719	106.733
																																						UNC10105199A	114.704	116.181
																																						UNC10101525A	114.697	107.371
																																						UNC10102137A	114.668	106.095
																																						UNC10104733A	114.653	126.086
																																						UNC10104385A	114.653	113.582
																																						UNC10105457A	114.634	102.936
																																						UNC10102451A	114.62	122.816
																																						UNC10102782A	114.555	116.671
																																						UNC10101843A	114.552	131.247
																																						UNC10105369A	114.469	124.856
																																						UNC10102278A	114.466	89.7849
																																						UNC10102643A	114.46	124.904
																																						UNC10105726A	114.437	261.193
																																						UNC10104577A	114.418	115.798
																																						UNC10103767A	114.41	127.604
																																						UNC10105245A	114.403	120.281
																																						UNC10104775A	114.397	108.191
																																						UNC10104392A	114.391	114.831
																																						UNC10104062A	114.363	119.576
																																						UNC10102730A	114.36	135.721
																																						UNC10105635A	114.337	177.539
																																						UNC10104260A	114.326	99.5572
																																						UNC10102351A	114.308	112.21
																																						UNC10101775A	114.277	103.208
																																						UNC10104252A	114.266	104.691
																																						UNC10102834A	114.251	121.463
																																						UNC10102568A	114.243	100.339
																																						UNC10104596A	114.239	124.66
																																						UNC10105033A	114.232	667.719
																																						UNC10101592A	114.214	121.608
																																						UNC10105906A	114.212	122.676
																																						UNC10103173A	114.193	82.1689
																																						UNC10103433A	114.149	110.306
																																						UNC10104751A	114.141	136.441
																																						UNC10105975A	114.14	118.12
																																						UNC10105212A	114.106	123.312
																																						UNC10104417A	114.093	204.231
																																						UNC10102355A	114.081	119.155
																																						UNC10103842A	114.048	139.102
																																						UNC10101806A	114.043	107.743
																																						UNC10103013A	114.041	83.6685
																																						UNC10104774A	114.034	98.2556
																																						UNC10102496A	114.033	105.432
																																						UNC10102446A	114.029	105.087
																																						UNC10105085A	114.028	95.1872
																																						UNC10105385A	114.023	123.411
																																						UNC10101744A	114.02	120.793
																																						UNC10105390A	114.007	104.971
																																						UNC10101563A	114.007	118.376
																																						UNC10102431A	113.995	94.7741
																																						UNC10104841A	113.987	117.348
																																						UNC10103062A	113.974	129.838
																																						UNC10101643A	113.971	108.652
																																						UNC10104352A	113.951	271.345
																																						UNC10103954A	113.931	102.324
																																						UNC10102449A	113.922	118.507
																																						UNC10101870A	113.916	138.433
																																						UNC10001383A	113.891	127.94
																																						UNC10104262A	113.891	155.265
																																						UNC10105423A	113.875	162.884
																																						UNC10105206A	113.859	118.934
																																						UNC10101405A	113.857	127.4
																																						UNC10101468A	113.854	245.836
																																						UNC10102870A	113.85	145.665
																																						UNC10103997A	113.833	98.8182
																																						UNC10104653A	113.825	99.2517
																																						UNC10102094A	113.808	95.1988
																																						UNC10102402A	113.802	111.028
																																						UNC10105764A	113.791	110.079
																																						UNC10102791A	113.783	98.1622
																																						UNC10104183A	113.751	127.041
																																						UNC10103800A	113.708	122.044
																																						UNC10102006A	113.707	103.715
																																						UNC10104104A	113.705	129.306
																																						UNC10105988A	113.696	109.878
																																						UNC10106034A	113.68	128.335
																																						UNC10104980A	113.676	114.316
																																						UNC10105196A	113.665	121.41
																																						UNC10102225A	113.635	127.052
																																						UNC10104009A	113.634	119.761
																																						UNC10105142A	113.624	114.755
																																						UNC10101406A	113.609	187.272
																																						UNC10103646A	113.598	166.63
																																						UNC10105734A	113.581	130.704
																																						UNC10102073A	113.569	96.4892
																																						UNC10104954A	113.548	120.361
																																						UNC10102432A	113.541	117.126
																																						UNC10101639A	113.538	117.59
																																						UNC10102233A	113.537	123.601
																																						UNC10102495A	113.528	113.173
																																						UNC10103850A	113.513	93.2235
																																						UNC10105078A	113.496	113.27
																																						UNC10104941A	113.478	129.378
																																						UNC10105528A	113.476	109.891
																																						UNC10103990A	113.467	103.155
																																						UNC10104190A	113.462	129.171
																																						UNC10103645A	113.443	184.604
																																						UNC10105167A	113.434	109.566
																																						UNC10101757A	113.412	109.729
																																						UNC10102036A	113.405	118.654
																																						UNC10103154A	113.38	115.199
																																						UNC10105376A	113.372	112.913
																																						UNC10102934A	113.369	122.429
																																						UNC10103792A	113.364	137.366
																																						UNC10101518A	113.362	116.338
																																						UNC10103581A	113.361	105.714
																																						UNC10104792A	113.354	110.565
																																						UNC10102759A	113.351	115.704
																																						UNC10102323A	113.348	124.03
																																						UNC10102162A	113.286	106.333
																																						UNC10104173A	113.273	111.439
																																						UNC10105845A	113.268	405.742
																																						UNC10104084A	113.268	107.829
																																						UNC10103494A	113.26	126.425
																																						UNC10103791A	113.228	124.789
																																						UNC10102452A	113.22	118.423
																																						UNC10104166A	113.205	124.979
																																						UNC10102659A	113.119	121.64
																																						UNC10105829A	113.088	129.11
																																						UNC10101396A	113.082	144.777
																																						UNC10103866A	113.08	121.147
																																						UNC10103634A	113.064	112.496
																																						UNC10105244A	113.059	115.865
																																						UNC10102679A	113.057	128.571
																																						UNC10103893A	113.054	134.803
																																						UNC10103735A	113.036	153.248
																																						UNC10101652A	113.033	119.483
																																						UNC10104332A	112.961	100.633
																																						UNC10103765A	112.942	94.8932
																																						UNC10101534A	112.929	110.137
																																						UNC10102732A	112.929	123.484
																																						UNC10101510A	112.92	125.101
																																						UNC10102095A	112.9	115.902
																																						UNC10102017A	112.887	120.174
																																						UNC10102712A	112.847	134.045
																																						UNC10104449A	112.83	99.2517
																																						UNC10101840A	112.828	131.999
																																						UNC10105704A	112.826	158.123
																																						UNC10105490A	112.816	115.273
																																						UNC10104711A	112.789	116.387
																																						UNC10105781A	112.788	101.271
																																						UNC10101517A	112.763	109.584
																																						UNC10103211A	112.761	109.848
																																						UNC10105107A	112.746	120.578
																																						UNC10104400A	112.738	128.902
																																						UNC10102941A	112.738	105.528
																																						UNC10105902A	112.732	135.826
																																						UNC10106026A	112.732	132.938
																																						UNC10105140A	112.729	115.904
																																						UNC10105962A	112.728	115.302
																																						UNC10101966A	112.705	106.755
																																						UNC10104377A	112.698	108.704
																																						UNC10102602A	112.679	126.748
																																						UNC10102755A	112.679	114.087
																																						UNC10102781A	112.656	99.2568
																																						UNC10105563A	112.633	117.33
																																						UNC10103908A	112.631	116.75
																																						UNC10101766A	112.623	112.379
																																						UNC10101930A	112.612	111.744
																																						UNC10102878A	112.601	118.623
																																						UNC10105011A	112.593	131.273
																																						UNC10103572A	112.573	107.66
																																						UNC10102497A	112.573	115.923
																																						UNC10104708A	112.571	120.04
																																						UNC10105851A	112.56	119.623
																																						UNC10102424A	112.56	118.308
																																						UNC10104861A	112.56	113.797
																																						UNC10103053A	112.489	127.362
																																						UNC10104585A	112.479	112.474
																																						UNC10102858A	112.433	109.384
																																						UNC10105664A	112.41	117.142
																																						UNC10104671A	112.41	117.424
																																						UNC10101915A	112.409	112.461
																																						UNC10102649A	112.383	122.163
																																						UNC10105411A	112.358	122.064
																																						UNC10104231A	112.349	136.412
																																						UNC10104359A	112.338	112.985
																																						UNC10105401A	112.337	122.282
																																						UNC10102711A	112.333	120.763
																																						UNC10102527A	112.329	121.53
																																						UNC10101920A	112.258	112.977
																																						UNC10104286A	112.258	229.087
																																						UNC10101461A	112.226	107.109
																																						UNC10105291A	112.214	117.112
																																						UNC10102592A	112.201	126.038
																																						UNC10103223A	112.195	108.276
																																						UNC10101974A	112.178	99.2706
																																						UNC10101668A	112.141	149.353
																																						UNC10102836A	112.024	114.146
																																						UNC10104668A	112.023	102.929
																																						UNC10104862A	111.996	110.665
																																						UNC10106044A	111.972	134.934
																																						UNC10104393A	111.943	124.047
																																						UNC10102311A	111.896	112.44
																																						UNC10104016A	111.889	120.321
																																						UNC10105254A	111.88	100.673
																																						UNC10105758A	111.873	128.153
																																						UNC10105042A	111.864	110.365
																																						UNC10105139A	111.847	111.329
																																						UNC10104854A	111.835	148.969
																																						UNC10101562A	111.834	105.537
																																						UNC10102138A	111.833	220.678
																																						UNC10103265A	111.809	125.458
																																						UNC10101442A	111.788	101.622
																																						UNC10101501A	111.78	117.066
																																						UNC10105292A	111.777	112.814
																																						UNC10101629A	111.771	119.046
																																						UNC10104396A	111.77	114.43
																																						UNC10102909A	111.761	121.285
																																						UNC10105903A	111.76	128.312
																																						UNC10105865A	111.74	112.86
																																						UNC10105284A	111.736	109.606
																																						UNC10105667A	111.735	129.307
																																						UNC10104029A	111.729	101.724
																																						UNC10101600A	111.712	111.622
																																						UNC10105591A	111.701	118.673
																																						UNC10104180A	111.7	114.667
																																						UNC10105388A	111.699	121.707
																																						UNC10103614A	111.697	105.318
																																						UNC10102333A	111.661	91.6258
																																						UNC10101709A	111.654	134.098
																																						UNC10104304A	111.651	167.281
																																						UNC10105775A	111.651	114.832
																																						UNC10102523A	111.644	121.226
																																						UNC10105879A	111.624	114.504
																																						UNC10102248A	111.609	120.745
																																						UNC10102989A	111.583	82.2412
																																						UNC10103550A	111.582	93.0317
																																						UNC10104151A	111.551	124.531
																																						UNC10103889A	111.549	114.607
																																						UNC10101794A	111.545	97.1634
																																						UNC10103463A	111.508	103.889
																																						UNC10105009A	111.498	106.535
																																						UNC10103938A	111.471	136.679
																																						UNC10103797A	111.457	111.946
																																						UNC10103043A	111.415	118.267
																																						UNC10101630A	111.41	139.28
																																						UNC10102070A	111.399	89.722
																																						UNC10104989A	111.389	119.782
																																						UNC10104588A	111.383	133.993
																																						UNC10103124A	111.378	88.7092
																																						UNC10102151A	111.361	111.117
																																						UNC10105375A	111.356	119.647
																																						UNC10104191A	111.354	126.615
																																						UNC10103929A	111.353	140.195
																																						UNC10101862A	111.348	115.091
																																						UNC10105413A	111.348	119.687
																																						UNC10104487A	111.347	119.144
																																						UNC10102736A	111.347	118.13
																																						UNC10102235A	111.339	126.111
																																						UNC10104064A	111.328	132.691
																																						UNC10104889A	111.323	103.961
																																						UNC10103834A	111.252	134.565
																																						UNC10101977A	111.252	113.981
																																						UNC10102306A	111.249	116.394
																																						UNC10101486A	111.248	121.491
																																						UNC10102242A	111.228	119.867
																																						UNC10102885A	111.22	122.774
																																						UNC10104729A	111.195	99.5923
																																						UNC10102655A	111.188	700.467
																																						UNC10105128A	111.187	102.238
																																						UNC10104987A	111.169	117.468
																																						UNC10102441A	111.164	119.291
																																						UNC10103755A	111.161	115.251
																																						UNC10105652A	111.16	139.324
																																						UNC10102280A	111.155	94.9101
																																						UNC10104880A	111.154	119.184
																																						UNC10101493A	111.153	122.219
																																						UNC10101746A	111.149	109.118
																																						UNC10105881A	111.136	113.236
																																						UNC10101971A	111.124	107.357
																																						UNC10104168A	111.119	128.005
																																						UNC10101546A	111.117	523.697
																																						UNC10105406A	111.093	106.635
																																						UNC10104476A	111.067	107.902
																																						UNC10103858A	111.065	102.244
																																						UNC10104553A	111.061
																																						UNC10101796A	111.046	128.884
																																						UNC10105434A	111.035	112.894
																																						UNC10101399A	111.026	119.113
																																						UNC10103420A	111.025	111.462
																																						UNC10102723A	111.015	123.662
																																						UNC10101662A	111.009	123.966
																																						UNC10104315A	111.008	293.022
																																						UNC10104819A	110.982	130.276
																																						UNC10105738A	110.954	119.505
																																						UNC10105630A	110.929	124.151
																																						UNC10104935A	110.906	136.999
																																						UNC10101747A	110.901	118.056
																																						UNC10105437A	110.874	113.191
																																						UNC10102214A	110.86	92.881
																																						UNC10105639A	110.841	124.823
																																						UNC10101663A	110.82	121.375
																																						UNC10101960A	110.818	111.056
																																						UNC10104979A	110.81	110.206
																																						UNC10102360A	110.8	109.794
																																						UNC10106012A	110.797	126.621
																																						UNC10105210A	110.792	116.063
																																						UNC10103256A	110.784	127.694
																																						UNC10105760A	110.778	144.454
																																						UNC10105337A	110.767	111.448
																																						UNC10104757A	110.715	105.637
																																						UNC10105171A	110.705	110.022
																																						UNC10104300A	110.676	95.3875
																																						UNC10101936A	110.659	112.059
																																						UNC10104460A	110.656	98.026
																																						UNC10105653A	110.652	192.846
																																						UNC10102581A	110.615	122.957
																																						UNC10101954A	110.583	116.045
																																						UNC10104883A	110.54	320.144
																																						UNC10102443A	110.538	122.377
																																						UNC10102769A	110.491	128.434
																																						UNC10101675A	110.473	100.093
																																						UNC10102375A	110.449	94.3558
																																						UNC10103782A	110.441	99.0468
																																						UNC10105628A	110.438	126.219
																																						UNC10101527A	110.428	112.379
																																						UNC10102401A	110.419	109.805
																																						UNC10105197A	110.412	124.203
																																						UNC10105712A	110.409	121.466
																																						UNC10102478A	110.394	118.552
																																						UNC10105822A	110.393	125.142
																																						UNC10103959A	110.371	117.506
																																						UNC10105378A	110.363	112.913
																																						UNC10103773A	110.346	247.642
																																						UNC10105470A	110.337	120.338
																																						UNC10104387A	110.335	106.04
																																						UNC10104254A	110.332	136.502
																																						UNC10101609A	110.31	175.905
																																						UNC10102439A	110.29	113.214
																																						UNC10103087A	110.264	115.159
																																						UNC10101542A	110.243	109.875
																																						UNC10102706A	110.238	125.151
																																						UNC10101523A	110.229	99.8599
																																						UNC10104645A	110.216	104.932
																																						UNC10102977A	110.214	97.8873
																																						UNC10105953A	110.201	406.728
																																						UNC10104851A	110.163	113.418
																																						UNC10102838A	110.161	116.079
																																						UNC10102714A	110.152	130.032
																																						UNC10102933A	110.143	115.369
																																						UNC10105921A	110.141	139.513
																																						UNC10101394A	110.14	109.622
																																						UNC10103017A	110.108	135.629
																																						UNC10102398A	110.106	73.7504
																																						UNC10104281A	110.095	139.012
																																						UNC10105617A	110.048	97.86
																																						UNC10106010A	110.045	145.337
																																						UNC10101610A	109.959	657.882
																																						UNC10104051A	109.948	187.253
																																						UNC10104213A	109.932	1201.55
																																						UNC10104326A	109.929	130.606
																																						UNC10101596A	109.923	114.708
																																						UNC10104705A	109.921	119.569
																																						UNC10101886A	109.881	98.4648
																																						UNC10104943A	109.859	312.802
																																						UNC10103737A	109.848	150.349
																																						UNC10104993A	109.833	111.463
																																						UNC10102447A	109.832	104.742
																																						UNC10105088A	109.827	111.824
																																						UNC10105247A	109.827	108.715
																																						UNC10104786A	109.826	125.787
																																						UNC10101619A	109.819	105.071
																																						UNC10102783A	109.816	117.736
																																						UNC10104200A	109.763	115.272
																																						UNC10105974A	109.749	116.054
																																						UNC10105222A	109.745	117.073
																																						UNC10103479A	109.736	271.979
																																						UNC10102171A	109.733	121.202
																																						UNC10105170A	109.699	112.26
																																						UNC10101774A	109.684	103.033
																																						UNC10102088A	109.658	116.619
																																						UNC10102458A	109.656	116.206
																																						UNC10103532A	109.655	102.916
																																						UNC10105433A	109.65	112.557
																																						UNC10101839A	109.633	128.171
																																						UNC10103824A	109.621	130.461
																																						UNC10101786A	109.62	103.264
																																						UNC10101535A	109.598	99.8017
																																						UNC10104224A	109.549	102.449
																																						UNC10103900A	109.517	99.3269
																																						UNC10105075A	109.489	120.38
																																						UNC10105415A	109.485	108.576
																																						UNC10104949A	109.478	121.737
																																						UNC10103554A	109.458	119.278
																																						UNC10101750A	109.454	357.487
																																						UNC10104370A	109.423	120.921
																																						UNC10102678A	109.401	136.153
																																						UNC10101397A	109.379	126.683
																																						UNC10101651A	109.35	113.456
																																						UNC10102708A	109.316	123.07
																																						UNC10105101A	109.283	126.599
																																						UNC10104057A	109.282	106.103
																																						UNC10105788A	109.277	113.893
																																						UNC10101927A	109.254	111.916
																																						UNC10105259A	109.238	110.339
																																						UNC10103187A	109.224	89.9378
																																						UNC10104508A	109.224	118.131
																																						UNC10102729A	109.179	131.008
																																						UNC10101858A	109.177	121.079
																																						UNC10104052A	109.177	86.5998
																																						UNC10103498A	109.174	648.272
																																						UNC10104108A	109.168	122.648
																																						UNC10104367A	109.159	94.9392
																																						UNC10102965A	109.153	133.015
																																						UNC10104063A	109.142	117.088
																																						UNC10105153A	109.131	110.121
																																						UNC10102457A	109.129	117.827
																																						UNC10104785A	109.123	116.071
																																						UNC10105314A	109.11	115.686
																																						UNC10105493A	109.109	88.3564
																																						UNC10104080A	109.099	123.163
																																						UNC10102616A	109.098	124.342
																																						UNC10104916A	109.094	115.213
																																						UNC10103876A	109.067	100.575
																																						UNC10103771A	109.054	119.915
																																						UNC10101645A	109.048	123.937
																																						UNC10103258A	109.047	128.434
																																						UNC10103890A	109.045	108.402
																																						UNC10105407A	109.04	104.734
																																						UNC10103930A	109.037	126.329
																																						UNC10105555A	109.032	121.17
																																						UNC10105783A	108.994	111.019
																																						UNC10105814A	108.985	122.183
																																						UNC10105942A	108.985	108.563
																																						UNC10105462A	108.974	117.303
																																						UNC10105138A	108.97	116.439
																																						UNC10105188A	108.929	120.103
																																						UNC10102686A	108.907	111.701
																																						UNC10105436A	108.896	104.397
																																						UNC10103134A	108.893	83.3433
																																						UNC10104958A	108.889	114.874
																																						UNC10102100A	108.882	120.088
																																						UNC10105241A	108.875	120.638
																																						UNC10105425A	108.858	118.915
																																						UNC10101462A	108.841	105.799
																																						UNC10105021A	108.827	115.573
																																						UNC10101583A	108.814	128.1
																																						UNC10104707A	108.81	115.585
																																						UNC10105443A	108.81	110.106
																																						UNC10102298A	108.803	103.738
																																						UNC10102944A	108.802	104.907
																																						UNC10105239A	108.797	107.546
																																						UNC10103955A	108.772	119.462
																																						UNC10101641A	108.755	109.06
																																						UNC10104488A	108.721	117.942
																																						UNC10105430A	108.71	118.459
																																						UNC10102502A	108.705	127.753
																																						UNC10104383A	108.703	111.437
																																						UNC10105298A	108.702	915.449
																																						UNC10101423A	108.674	121.178
																																						UNC10105693A	108.625	95.4162
																																						UNC10102157A	108.581	102.768
																																						UNC10101463A	108.53	100.442
																																						UNC10105527A	108.516	110.428
																																						UNC10102927A	108.484	116.473
																																						UNC10105299A	108.475
																																						UNC10102570A	108.474	101.939
																																						UNC10103170A	108.467	94.7256
																																						UNC10101846A	108.425	111.991
																																						UNC10102328A	108.423	120.787
																																						UNC10102283A	108.393	108.727
																																						UNC10104689A	108.39	119.144
																																						UNC10104072A	108.39	108.704
																																						UNC10101543A	108.377	114.853
																																						UNC10104193A	108.344	144.729
																																						UNC10105386A	108.339	124.341
																																						UNC10102831A	108.334	125.082
																																						UNC10104929A	108.315	104.62
																																						UNC10104637A	108.295	108.774
																																						UNC10105364A	108.286	116.439
																																						UNC10102724A	108.266	125.713
																																						UNC10102609A	108.252	126.482
																																						UNC10102148A	108.244	107.213
																																						UNC10105834A	108.241	125.118
																																						UNC10105581A	108.231	109.542
																																						UNC10104095A	108.221	374.421
																																						UNC10104277A	108.184	98.2794
																																						UNC10101990A	108.169	92.4174
																																						UNC10101982A	108.16	90.3815
																																						UNC10103641A	108.159	128.949
																																						UNC10102636A	108.157	116.069
																																						UNC10104344A	108.15	123.903
																																						UNC10105678A	108.13	125.037
																																						UNC10101923A	108.12	112.748
																																						UNC10104655A	108.119	128.926
																																						UNC10105535A	108.113	103.849
																																						UNC10104587A	108.092	165.129
																																						UNC10105374A	108.088	114.3
																																						UNC10103789A	108.086	115.027
																																						UNC10106042A	108.085	354.079
																																						UNC10101875A	108.069	128.476
																																						UNC10105089A	108.063	120.539
																																						UNC10102627A	108.025	129.351
																																						UNC10105029A	108.018	989.499
																																						UNC10103141A	107.979	85.963
																																						UNC10105392A	107.976	118.32
																																						UNC10104347A	107.969	113.411
																																						UNC10103950A	107.959	116.848
																																						UNC10101926A	107.948	102.941
																																						UNC10102747A	107.943	118.199
																																						UNC10105932A	107.941	120.422
																																						UNC10102860A	107.939	104.424
																																						UNC10104027A	107.92	106.428
																																						UNC10101890A	107.897	120.022
																																						UNC10101999A	107.868	99.8154
																																						UNC10102352A	107.866	108.863
																																						UNC10105621A	107.853	123.453
																																						UNC10104273A	107.798	120.294
																																						UNC10102388A	107.762	95.1221
																																						UNC10101411A	107.753	106.21
																																						UNC10101985A	107.722	104.661
																																						UNC10103222A	107.709	107.354
																																						UNC10104156A	107.706	126.75
																																						UNC10103575A	107.705	130.469
																																						UNC10102840A	107.693	126.906
																																						UNC10102850A	107.671	121.818
																																						UNC10101454A	107.66	184.95
																																						UNC10104198A	107.649	119.666
																																						UNC10103596A	107.642	122.866
																																						UNC10101509A	107.628	116.367
																																						UNC10103935A	107.628	117.002
																																						UNC10102044A	107.598	116.217
																																						UNC10101495A	107.597	121.2
																																						UNC10104415A	107.589	109.764
																																						UNC10103631A	107.583	100.574
																																						UNC10101742A	107.574	121.462
																																						UNC10104239A	107.557	135.403
																																						UNC10105855A	107.553	131.247
																																						UNC10105070A	107.517	113.677
																																						UNC10101859A	107.517	126.386
																																						UNC10101910A	107.496	86.6252
																																						UNC10103792A	107.484	111.092
																																						UNC10105260A	107.478	102.198
																																						UNC10101820A	107.478	126.253
																																						UNC10101430A	107.469	142.11
																																						UNC10104630A	107.464	115.703
																																						UNC10103773A	107.462	224.942
																																						UNC10105877A	107.457	107.788
																																						UNC10105530A	107.433	110.697
																																						UNC10105274A	107.432	116.399
																																						UNC10103516A	107.43	100.544
																																						UNC10104505A	107.425	115.326
																																						UNC10105928A	107.409	138.997
																																						UNC10101475A	107.394	104.227
																																						UNC10104638A	107.389	112.545
																																						UNC10101743A	107.385	117.677
																																						UNC10105949A	107.349	114.48
																																						UNC10105689A	107.339	134.87
																																						UNC10102039A	107.336	114.439
																																						UNC10101635A	107.335	117.881
																																						UNC10104274A	107.32	108.345
																																						UNC10103207A	107.306	119.333
																																						UNC10104264A	107.286	131.256
																																						UNC10104269A	107.283	139.035
																																						UNC10001637A	107.273	113.346
																																						UNC10102343A	107.266	113.267
																																						UNC10105319A	107.259	110.398
																																						UNC10102815A	107.257	127.182
																																						UNC10102825A	107.248	128.799
																																						UNC10102227A	107.245	134.636
																																						UNC10103063A	107.23	133.21
																																						UNC10104255A	107.228	129.171
																																						UNC10104303A	107.228	113.411
																																						UNC10102342A	107.211	107.001
																																						UNC10101560A	107.2	129.323
																																						UNC10105014A	107.184	117.248
																																						UNC10103740A	107.161	131.147
																																						UNC10104544A	107.139
																																						UNC10102694A	107.139	110.35
																																						UNC10103884A	107.115	99.5555
																																						UNC10105261A	107.107	112.854
																																						UNC10105536A	107.047	102.586
																																						UNC10103954A	107.031	96.3027
																																						UNC10101888A	107.025	122.042
																																						UNC10104159A	107.002	129.642
																																						UNC10105736A	106.984	124.205
																																						UNC10104317A	106.982	1387.68
																																						UNC10102879A	106.966	104.522
																																						UNC10102958A	106.964	145.724
																																						UNC10105250A	106.954	105.328
																																						UNC10105938A	106.949	134.558
																																						UNC10101700A	106.948	111.505
																																						UNC10103155A	106.924	117.421
																																						UNC10104040A	106.917	113.851
																																						UNC10104899A	106.902	112.5
																																						UNC10101793A	106.898	104.636
																																						UNC10104745A	106.84	133.249
																																						UNC10103854A	106.839	128.934
																																						UNC10102304A	106.829	102.368
																																						UNC10102826A	106.826	126.699
																																						UNC10105169A	106.822	115.607
																																						UNC10102440A	106.808	117.063
																																						UNC10103971A	106.779	98.623
																																						UNC10104663A	106.77	123.646
																																						UNC10105838A	106.713	118.519
																																						UNC10104296A	106.708	105.745
																																						UNC10101470A	106.704	112.874
																																						UNC10104302A	106.702	104.668
																																						UNC10103784A	106.664	109.901
																																						UNC10105454A	106.619	115.96
																																						UNC10105608A	106.615	108.763
																																						UNC10101894A	106.609	106.026
																																						UNC10106011A	106.573	129.65
																																						UNC10102665A	106.571	120.792
																																						UNC10105346A	106.567	105.526
																																						UNC10105784A	106.561	104.708
																																						UNC10102082A	106.512	109.221
																																						UNC10102179A	106.509	120.592
																																						UNC10103599A	106.508	101.213
																																						UNC10105195A	106.492	115.191
																																						UNC10102813A	106.489	113.939
																																						UNC10104673A	106.487	120.771
																																						UNC10101632A	106.479	112.99
																																						UNC10103831A	106.478	101.984
																																						UNC10103379A	106.476	90.1426
																																						UNC10104662A	106.463	258.512
																																						UNC10102737A	106.421	132.753
																																						UNC10101487A	106.42	127.314
																																						UNC10103718A	106.372	98.5146
																																						UNC10102865A	106.348	122.509
																																						UNC10102677A	106.326	115.102
																																						UNC10104042A	106.315	106.246
																																						UNC10105944A	106.289	119.294
																																						UNC10105064A	106.284	113.657
																																						UNC10102844A	106.276	117.745
																																						UNC10103232A	106.27	100.778
																																						UNC10102777A	106.264	132.255
																																						UNC10105297A	106.241	1168.71
																																						UNC10104953A	106.232	105.657
																																						UNC10105492A	106.221	121.627
																																						UNC10103165A	106.219	75.3396
																																						UNC10102895A	106.189	116.799
																																						UNC10101419A	106.171	114.21
																																						UNC10102320A	106.106	159.383
																																						UNC10105894A	106.105	102.48
																																						UNC10103944A	106.088	93.809
																																						UNC10104442A	106.082	88.4096
																																						UNC10102630A	106.071	98.4876
																																						UNC10103465A	106.071	112.891
																																						UNC10104579A	106.058	123.905
																																						UNC10105104A	106.056	109.071
																																						UNC10101827A	106.046	105.951
																																						UNC10103919A	106.04	153.878
																																						UNC10104727A	106.039	104.161
																																						UNC10102358A	106.016	101.29
																																						UNC10103806A	105.992	120.125
																																						UNC10105931A	105.985	339.284
																																						UNC10104361A	105.984	110.968
																																						UNC10104369A	105.978	115.003
																																						UNC10104734A	105.976	136.141
																																						UNC10102090A	105.959	119.801
																																						UNC10102658A	105.958	125.959
																																						UNC10103901A	105.949	127.128
																																						UNC10105469A	105.944	134.571
																																						UNC10102453A	105.917	104.575
																																						UNC10102254A	105.908	94.5649
																																						UNC10104107A	105.901	119.89
																																						UNC10103871A	105.892	132.436
																																						UNC10102600A	105.885	126.127
																																						UNC10104199A	105.884	115.9
																																						UNC10102529A	105.883	123.841
																																						UNC10102857A	105.867	107.471
																																						UNC10105867A	105.865	123.662
																																						UNC10105020A	105.852	122.795
																																						UNC10103381A	105.825	110.945
																																						UNC10104399A	105.82	119.969
																																						UNC10104610A	105.817	100.454
																																						UNC10105890A	105.809	97.2437
																																						UNC10103723A	105.774	131.357
																																						UNC10102849A	105.73	120.26
																																						UNC10103855A	105.722	128.64
																																						UNC10105737A	105.721	125.064
																																						UNC10101856A	105.717	135.709
																																						UNC10103052A	105.717	102.512
																																						UNC10103764A	105.709	744.629
																																						UNC10103802A	105.709	111.778
																																						UNC10104661A	105.707	124.542
																																						UNC10104403A	105.704	125.131
																																						UNC10104592A	105.662	104.838
																																						UNC10103034A	105.654	125.169
																																						UNC10101764A	105.649	103.179
																																						UNC10102005A	105.635	104.002
																																						UNC10104451A	105.624	106.393
																																						UNC10102080A	105.622	109.307
																																						UNC10103775A	105.609	233.92
																																						UNC10101777A	105.595	92.203
																																						UNC10103385A	105.593	122.866
																																						UNC10105642A	105.591	105.729
																																						UNC10105640A	105.587	116.068
																																						UNC10103160A	105.564	123.678
																																						UNC10104595A	105.564	126.993
																																						UNC10104291A	105.546	96.5533
																																						UNC10101607A	105.546	114.591
																																						UNC10105793A	105.545	108.328
																																						UNC10105287A	105.536	111.765
																																						UNC10101622A	105.532	108.71
																																						UNC10105286A	105.52	108.734
																																						UNC10102713A	105.508	137.447
																																						UNC10103754A	105.504	127.786
																																						UNC10101956A	105.498	121.981
																																						UNC10103736A	105.497	226.217
																																						UNC10103860A	105.495	126.217
																																						UNC10102848A	105.494	123.356
																																						UNC10102264A	105.45	118.34
																																						UNC10102466A	105.437	111.698
																																						UNC10104667A	105.436	127.535
																																						UNC10105541A	105.428	89.6155
																																						UNC10101963A	105.423	122.87
																																						UNC10102089A	105.396	109.966
																																						UNC10102921A	105.394	114.994
																																						UNC10103805A	105.369	117.604
																																						UNC10102887A	105.358	112.273
																																						UNC10104047A	105.348	99.9241
																																						UNC10105714A	105.339	106.131
																																						UNC10103781A	105.339	102.028
																																						UNC10102866A	105.334	109.839
																																						UNC10104748A	105.332	114.375
																																						UNC10102664A	105.326	112.697
																																						UNC10103962A	105.315	90.3827
																																						UNC10102939A	105.28	111.632
																																						UNC10104464A	105.275	132.862
																																						UNC10104192A	105.257	132.018
																																						UNC10105516A	105.247	113.382
																																						UNC10102354A	105.236	118.883
																																						UNC10105870A	105.225	113.071
																																						UNC10102515A	105.215	121.341
																																						UNC10102010A	105.188	112.633
																																						UNC10101706A	105.185	151.944
																																						UNC10105526A	105.142	103.15
																																						UNC10103995A	105.142	115.587
																																						UNC10102508A	105.142	119.72
																																						UNC10105476A	105.138	133.094
																																						UNC10105233A	105.128	112.2
																																						UNC10104659A	105.105	115.326
																																						UNC10104100A	105.103	113.21
																																						UNC10102332A	105.099	114.166
																																						UNC10102023A	105.086	116.934
																																						UNC10102601A	105.076	122.715
																																						UNC10105711A	105.071	114.282
																																						UNC10101605A	105.059	111.505
																																						UNC10104055A	105.051	104.96
																																						UNC10105165A	105.05	110.259
																																						UNC10103239A	105.041	115.9
																																						UNC10104374A	105.037	95.2082
																																						UNC10104680A	105.037	120.559
																																						UNC10101516A	105.036	107.284
																																						UNC10103766A	105.015	191.329
																																						UNC10102881A	105.003	112.391
																																						UNC10101667A	104.982	113.136
																																						UNC10105973A	104.981	123.028
																																						UNC10105791A	104.976	126.482
																																						UNC10104524A	104.956	195.651
																																						UNC10101581A	104.937	128.246
																																						UNC10102091A	104.935	113.178
																																						UNC10104985A	104.926	109.109
																																						UNC10104981A	104.908	130.416
																																						UNC10105904A	104.885	128.946
																																						UNC10101471A	104.865	112.466
																																						UNC10102063A	104.864	107.844
																																						UNC10102917A	104.853	115.389
																																						UNC10102595A	104.849	109.364
																																						UNC10105482A	104.848	106.292
																																						UNC10104932A	104.831	118.286
																																						UNC10104448A	104.822	105.026
																																						UNC10105623A	104.815	109.757
																																						UNC10104783A	104.794	100.37
																																						UNC10103896A	104.771	636.199
																																						UNC10103742A	104.769	104.391
																																						UNC10105301A	104.741	111.824
																																						UNC10102675A	104.74	112.47
																																						UNC10105203A	104.724	111.289
																																						UNC10103938A	104.722	97.4303
																																						UNC10101955A	104.709	115.443
																																						UNC10104237A	104.705	140.268
																																						UNC10104686A	104.7	125.296
																																						UNC10101986A	104.678	107.73
																																						UNC10105727A	104.676	195.398
																																						UNC10102550A	104.636	140.294
																																						UNC10101595A	104.626	111.272
																																						UNC10104285A	104.617	185.686
																																						UNC10105976A	104.613	118.684
																																						UNC10104967A	104.6	113.538
																																						UNC10105095A	104.596	106.417
																																						UNC10103182A	104.593	116.858
																																						UNC10102481A	104.585	117.714
																																						UNC10105846A	104.581	280.952
																																						UNC10103868A	104.557	133.682
																																						UNC10103008A	104.55	111.654
																																						UNC10105150A	104.543	117.905
																																						UNC10104688A	104.531	125.579
																																						UNC10105396A	104.518	116.518
																																						UNC10102240A	104.487	114.25
																																						UNC10104490A	104.48	113.936
																																						UNC10102250A	104.452	120.808
																																						UNC10105843A	104.449	125.564
																																						UNC10101528A	104.441	119.017
																																						UNC10103441A	104.421	170.736
																																						UNC10103253A	104.408	139.097
																																						UNC10104011A	104.4	105.377
																																						UNC10105646A	104.378	113.006
																																						UNC10104857A	104.352	114.096
																																						UNC10103780A	104.334	110.333
																																						UNC10102787A	104.322	104.641
																																						UNC10102217A	104.307	129.971
																																						UNC10103273A	104.287	134.021
																																						UNC10102437A	104.285	107.399
																																						UNC10103071A	104.27	115.647
																																						UNC10104406A	104.257	123.858
																																						UNC10102411A	104.255	134.541
																																						UNC10104426A	104.248	121.737
																																						UNC10101568A	104.243	116.629
																																						UNC10103885A	104.232	116.513
																																						UNC10102201A	104.222	124.477
																																						UNC10103803A	104.217	113.234
																																						UNC10102048A	104.213	115.959
																																						UNC10105486A	104.206	121.143
																																						UNC10105911A	104.205	126.128
																																						UNC10103857A	104.205	84.2893
																																						UNC10103152A	104.195	123.288
																																						UNC10104129A	104.193	92.406
																																						UNC10103787A	104.192	109.162
																																						UNC10103972A	104.175	108.837
																																						UNC10104268A	104.159	361.666
																																						UNC10105963A	104.129	117.932
																																						UNC10101561A	104.108	110.807
																																						UNC10105745A	104.106	126.837
																																						UNC10103738A	104.104	130.027
																																						UNC10105556A	104.089	109.784
																																						UNC10105773A	104.076	119.989
																																						UNC10105257A	104.073	107.447
																																						UNC10104666A	104.072	104.366
																																						UNC10102117A	104.032	117.163
																																						UNC10101711A	104.027	121.288
																																						UNC10104646A	104.015	116.858
																																						UNC10105776A	104.013	113.06
																																						UNC10104373A	103.999	112.156
																																						UNC10103623A	103.955	110.063
																																						UNC10103175A	103.949	112.847
																																						UNC10103205A	103.947	95.4844
																																						UNC10102835A	103.94	121.847
																																						UNC10103671A	103.928	119.46
																																						UNC10101601A	103.918	102.917
																																						UNC10104881A	103.89	118.246
																																						UNC10101666A	103.882	103.732
																																						UNC10103589A	103.875	110.336
																																						UNC10102229A	103.87	105.621
																																						UNC10102633A	103.858	109.265
																																						UNC10101620A	103.855	108.652
																																						UNC10103976A	103.848	107.449
																																						UNC10104834A	103.843	131.772
																																						UNC10101969A	103.823	116.217
																																						UNC10102267A	103.81	118.12
																																						UNC10101854A	103.789	104.664
																																						UNC10102651A	103.767	121.768
																																						UNC10105024A	103.759	128.261
																																						UNC10103539A	103.758	97.8673
																																						UNC10102534A	103.754	100.914
																																						UNC10102851A	103.749	110.587
																																						UNC10101594A	103.743	104.169
																																						UNC10102327A	103.707	117.691
																																						UNC10103224A	103.7	107.264
																																						UNC10105694A	103.699	112.254
																																						UNC10105251A	103.698	102.397
																																						UNC10105852A	103.673	133.29
																																						UNC10104484A	103.667	184.362
																																						UNC10102716A	103.654	129.115
																																						UNC10103055A	103.65	129.253
																																						UNC10103114A	103.64	115.954
																																						UNC10102705A	103.608	137.762
																																						UNC10101389A	103.558	119.601
																																						UNC10102582A	103.544	126.407
																																						UNC10103242A	103.536	107.698
																																						UNC10104136A	103.532	99.5348
																																						UNC10103979A	103.515	114.243
																																						UNC10105748A	103.514	134.839
																																						UNC10101782A	103.51	111.156
																																						UNC10104186A	103.507	126.19
																																						UNC10102510A	103.497	113.152
																																						UNC10104761A	103.492	367.386
																																						UNC10104018A	103.489	121.596
																																						UNC10102015A	103.487	112.977
																																						UNC10102072A	103.469	99.9014
																																						UNC10104140A	103.464	112.313
																																						UNC10102562A	103.441	106.855
																																						UNC10104699A	103.441	105.545
																																						UNC10103720A	103.423	116.484
																																						UNC10104832A	103.4	123.174
																																						UNC10102567A	103.364	78.3422
																																						UNC10101946A	103.345	113.751
																																						UNC10105659A	103.342	146.119
																																						UNC10103829A	103.34	112.8
																																						UNC10105325A	103.31	108.893
																																						UNC10102258A	103.3	115.379
																																						UNC10103285A	103.298	112.233
																																						UNC10104609A	103.292	96.6119
																																						UNC10104700A	103.274	108.986
																																						UNC10103711A	103.245	106.792
																																						UNC10104314A	103.238	161.498
																																						UNC10106045A	103.209	130.684
																																						UNC10103701A	103.208	105.318
																																						UNC10103243A	103.177	110.064
																																						UNC10102929A	103.167	122.597
																																						UNC10104888A	103.155	105.458
																																						UNC10106030A	103.145	138.316
																																						UNC10101428A	103.119	123.873
																																						UNC10102913A	103.117	129.903
																																						UNC10102033A	103.101	129.149
																																						UNC10103269A	103.054	99.8385
																																						UNC10103466A	103.043	122.136
																																						UNC10104930A	103.023	117.388
																																						UNC10105458A	103.002	122.835
																																						UNC10104379A	103	99.4452
																																						UNC10101554A	102.999	110.836
																																						UNC10103798A	102.99	90.1659
																																						UNC10101503A	102.967	127.867
																																						UNC10104509A	102.955	113.841
																																						UNC10105850A	102.949	121.455
																																						UNC10105521A	102.947	125.467
																																						UNC10104455A	102.931	118.909
																																						UNC10101975A	102.871	108.676
																																						UNC10101483A	102.859	108.74
																																						UNC10103406A	102.854	108.086
																																						UNC10102614A	102.854	93.9419
																																						UNC10103435A	102.85	117.879
																																						UNC10102020A	102.835	113.092
																																						UNC10103782A	102.825	103.242
																																						UNC10105690A	102.817	114.161
																																						UNC10104675A	102.815	111.673
																																						UNC10102211A	102.769	115.17
																																						UNC10104921A	102.763	1364.81
																																						UNC10101415A	102.76	119.715
																																						UNC10106008A	102.753	126.785
																																						UNC10105038A	102.749	126.146
																																						UNC10101703A	102.724	106.44
																																						UNC10102421A	102.722	105.725
																																						UNC10102427A	102.705	124.877
																																						UNC10102092A	102.698	126.224
																																						UNC10103617A	102.681	93.6704
																																						UNC10102291A	102.68	110.891
																																						UNC10101980A	102.676	107.816
																																						UNC10104810A	102.676	108.829
																																						UNC10105350A	102.675	110.279
																																						UNC10104869A	102.661	107.253
																																						UNC10105542A	102.658	111.046
																																						UNC10103727A	102.65	103.936
																																						UNC10104470A	102.649	127.252
																																						UNC10103758A	102.646	151.925
																																						UNC10103936A	102.646	94.9149
																																						UNC10105124A	102.642	124.738
																																						UNC10102957A	102.64	122.06
																																						UNC10104539A	102.625	114.053
																																						UNC10104538A	102.61	118.838
																																						UNC10103743A	102.607	173.978
																																						UNC10105460A	102.595	127.911
																																						UNC10103235A	102.582	98.5919
																																						UNC10103016A	102.539	134.274
																																						UNC10103916A	102.538	114.901
																																						UNC10105472A	102.528	110.267
																																						UNC10105397A	102.519	102.496
																																						UNC10104681A	102.515	120.818
																																						UNC10102107A	102.512	113.522
																																						UNC10105315A	102.511	120.123
																																						UNC10104434A	102.473	118.107
																																						UNC10101998A	102.459	146.239
																																						UNC10102586A	102.458	121.066
																																						UNC10103050A	102.452	129.776
																																						UNC10102058A	102.441	116.131
																																						UNC10105575A	102.419	122.567
																																						UNC10101604A	102.417	121.899
																																						UNC10104006A	102.407	572.978
																																						UNC10102853A	102.395	100.016
																																						UNC10103720A	102.374	107.536
																																						UNC10104827A	102.357	1762.5
																																						UNC10105741A	102.349	168.192
																																						UNC10102911A	102.327	117.193
																																						UNC10105590A	102.322	107.018
																																						UNC10104644A	102.318	127.629
																																						UNC10102244A	102.315	141.34
																																						UNC10102674A	102.312	125.608
																																						UNC10103616A	102.285	103.402
																																						UNC10102822A	102.277	124.372
																																						UNC10103504A	102.273	124.448
																																						UNC10106049A	102.261	105.792
																																						UNC10105891A	102.257	92.1713
																																						UNC10102762A	102.249	114.097
																																						UNC10102286A	102.219	120.014
																																						UNC10106009A	102.217	128.805
																																						UNC10103770A	102.193	121.147
																																						UNC10105480A	102.192	120.096
																																						UNC10105568A	102.192	121.278
																																						UNC10105782A	102.192	101.324
																																						UNC10105859A	102.137	125.799
																																						UNC10105971A	102.133	145.595
																																						UNC10103998A	102.128	99.2519
																																						UNC10102628A	102.127	117.39
																																						UNC10105713A	102.121	118.404
																																						UNC10101874A	102.117	128.922
																																						UNC10103836A	102.115	117.912
																																						UNC10105531A	102.104	114.322
																																						UNC10104812A	102.075	131.174
																																						UNC10102703A	102.054	130.978
																																						UNC10101835A	102.053	125.846
																																						UNC10104290A	102.05	121.19
																																						UNC10105582A	102.041	103.285
																																						UNC10101705A	102.03	109.526
																																						UNC10103077A	102.029	94.2919
																																						UNC10104972A	102.024	98.6147
																																						UNC10104726A	102.017	96.48
																																						UNC10102919A	102.004	115.911
																																						UNC10101418A	101.989	102.453
																																						UNC10102790A	101.972	114.827
																																						UNC10104658A	101.967	154.452
																																						UNC10105414A	101.966	100.119
																																						UNC10101872A	101.965	145.736
																																						UNC10103025A	101.965	116.099
																																						UNC10102756A	101.959	105.508
																																						UNC10102346A	101.912	128.726
																																						UNC10105709A	101.911	123.829
																																						UNC10102143A	101.91	94.8834
																																						UNC10103399A	101.875	98.7493
																																						UNC10105080A	101.863	103.684
																																						UNC10103713A	101.858	103.809
																																						UNC10103996A	101.84	104.243
																																						UNC10104438A	101.833	120.394
																																						UNC10104208A	101.824	81.085
																																						UNC10106007A	101.805	117.063
																																						UNC10104837A	101.805	782.932
																																						UNC10104418A	101.791	127.323
																																						UNC10102054A	101.755	93.1056
																																						UNC10102854A	101.75	112.421
																																						UNC10104901A	101.728	114.236
																																						UNC10101612A	101.728	109.991
																																						UNC10102585A	101.727	129.175
																																						UNC10105489A	101.722	123.909
																																						UNC10102037A	101.71	110.081
																																						UNC10102467A	101.685	113.214
																																						UNC10102861A	101.683	118.708
																																						UNC10102356A	101.681	104.167
																																						UNC10102029A	101.679	102.884
																																						UNC10104772A	101.676	115.373
																																						UNC10104007A	101.648	93.115
																																						UNC10103434A	101.631	115.446
																																						UNC10104627A	101.624	91.1437
																																						UNC10103398A	101.624	105.075
																																						UNC10103201A	101.622	139.478
																																						UNC10102520A	101.595	127.241
																																						UNC10103933A	101.583	111.288
																																						UNC10102745A	101.577	127.882
																																						UNC10105086A	101.563	118.32
																																						UNC10105529A	101.542	113.919
																																						UNC10104437A	101.535	122.373
																																						UNC10103277A	101.515	98.8268
																																						UNC10105998A	101.473	105.956
																																						UNC10101671A	101.462	459.006
																																						UNC10104462A	101.437	104.296
																																						UNC10103753A	101.434	130.979
																																						UNC10105631A	101.433	113.731
																																						UNC10104561A	101.416	119.427
																																						UNC10103081A	101.403	110.119
																																						UNC10103919A	101.386	144.378
																																						UNC10105965A	101.377	235.325
																																						UNC10101880A	101.365	135.052
																																						UNC10102961A	101.364	110.872
																																						UNC10103877A	101.348	233.633
																																						UNC10102085A	101.347	101.794
																																						UNC10102951A	101.336	111.464
																																						UNC10103613A	101.333	118.122
																																						UNC10105958A	101.321	107.06
																																						UNC10104605A	101.317	123.246
																																						UNC10103237A	101.298	87.5891
																																						UNC10105835A	101.285	122.465
																																						UNC10105774A	101.281	104.923
																																						UNC10103740A	101.252	106.256
																																						UNC10102027A	101.25	119.457
																																						UNC10104083A	101.247	115.07
																																						UNC10102499A	101.231	103.278
																																						UNC10102297A	101.231	113.932
																																						UNC10104022A	101.22	94.0041
																																						UNC10102522A	101.214	118.611
																																						UNC10104594A	101.21	116.434
																																						UNC10105002A	101.193	126.226
																																						UNC10102942A	101.191	118.347
																																						UNC10101905A	101.185	115.373
																																						UNC10104216A	101.166	118.859
																																						UNC10104525A	101.163	205.103
																																						UNC10103606A	101.155	116.601
																																						UNC10104884A	101.146	119.323
																																						UNC10103556A	101.143	105.957
																																						UNC10105828A	101.133	142.449
																																						UNC10103226A	101.092	120.417
																																						UNC10102975A	101.089	96.4419
																																						UNC10105840A	101.085	131.858
																																						UNC10102290A	101.076	108.143
																																						UNC10103569A	101.075	133.906
																																						UNC10101458A	101.069	96.4536
																																						UNC10101932A	101.046	117.077
																																						UNC10101762A	101.038	113.718
																																						UNC10104706A	101.029	111.932
																																						UNC10103005A	101.025	90.9315
																																						UNC10101482A	101.02	109.176
																																						UNC10105885A	100.989	105.674
																																						UNC10102476A	100.983	105.966
																																						UNC10102575A	100.983	134.087
																																						UNC10104963A	100.981	116.291
																																						UNC10103721A	100.976	115.279
																																						UNC10104099A	100.963	123.32
																																						UNC10103544A	100.963	105.258
																																						UNC10062050A	100.933	108.387
																																						UNC10101412A	100.931	114.239
																																						UNC10102591A	100.922	111.977
																																						UNC10102617A	100.922	120.851
																																						UNC10105003A	100.901	126.685
																																						UNC10105481A	100.892	123.68
																																						UNC10104657A	100.889	127.912
																																						UNC10102112A	100.886	114.697
																																						UNC10101582A	100.867	128.653
																																						UNC10103051A	100.856	115.105
																																						UNC10102025A	100.855	125.364
																																						UNC10104469A	100.853	104.413
																																						UNC10101765A	100.849	110.224
																																						UNC10103887A	100.83	86.8047
																																						UNC10102403A	100.82	102.598
																																						UNC10104925A	100.82	251.674
																																						UNC10104444A	100.814	113.606
																																						UNC10101981A	100.811	141.565
																																						UNC10101691A	100.794	92.3194
																																						UNC10104121A	100.786	98.4139
																																						UNC10105989A	100.781	114.245
																																						UNC10104152A	100.777	111.663
																																						UNC10104702A	100.775	106.299
																																						UNC10104999A	100.769	98.3154
																																						UNC10103873A	100.754	117.31
																																						UNC10104217A	100.737	176.876
																																						UNC10102417A	100.726	109.784
																																						UNC10106055A	100.721	116.335
																																						UNC10102111A	100.705	118.339
																																						UNC10105517A	100.698	108.548
																																						UNC10104938A	100.696	116.989
																																						UNC10104135A	100.672	115.227
																																						UNC10101836A	100.637	104.664
																																						UNC10102122A	100.598	114.812
																																						UNC10105744A	100.551	131.321
																																						UNC10101901A	100.549	88.414
																																						UNC10103112A	100.549	115.123
																																						UNC10105564A	100.514	117.33
																																						UNC10105956A	100.513	115.866
																																						UNC10105964A	100.505	132.093
																																						UNC10102078A	100.505	127.716
																																						UNC10102395A	100.5	118.864
[truncated: 2,730 more rows]
[truncated: 13 more columns]
