# Supplementary material for: A host-directed adjuvant sensitizes intracellular bacterial persisters to antibiotics
Source: Nat Microbiol. 2025 Oct 10;10(11):3013–25. doi: 10.1038/s41564-025-02124-2 (PMC12578635; doi:10.1038/s41564-025-02124-2)
Supplement: Supplementary file 14 — Statistical source data. [file 41564_2025_2124_MOESM14_ESM.xlsx]

## Sheet: Extended Data Fig2
	Extended Data Fig2a							Extended Data Fig2b													Extended Data Fig2c
	1			2				%Bacterial load						CFU/mL							%Bacterial load						CFU/mL
	Veh	KL1(10)	KL1(40)	Veh	KL1(10)	KL1(40)				KL1						KL1							KL1						KL1
	28008.1	33188.1	32889.1	28659.1	33472.1	31926.1		Veh		1		2		Veh		1		2			Veh		1		Syn		Veh		1		Syn
	31097.1	33876.1	35597.1	28186.1	35541.1	33512.1		-Rif	+Rif	-Rif	+Rif	-Rif	+Rif	-Rif	+Rif	-Rif	+Rif	-Rif	+Rif		-Rif	+Rif	-Rif	+Rif	-Rif	+Rif	-Rif	+Rif	-Rif	+Rif	-Rif	+Rif
	30653.1	34558.1	33938.1	30778.1	38899.1	33956.1		97.6331	47.0414	42.6035	4.97041	35.503	3.72781	550000	265000	240000	28000	200000	21000		97.1429	34.2857	34.2857	3.71429	71.4286	6.57143	340000	120000	120000	13000	250000	23000
	30624.1	35308.1	36677.1	31283.1	37301.1	37108.1		110.059	54.142	47.929	7.54438	34.6154	5.76923	620000	305000	270000	42500	195000	32500		88.5714	34.2857	71.4286	4.85714	45.7143	4.28571	310000	120000	250000	17000	160000	15000
								92.3077	31.9527	59.4675	7.27811	39.0533	4.7929	520000	180000	335000	41000	220000	27000		114.286	34.2857	71.4286	5.14286	68.5714	4.28571	400000	120000	250000	18000	240000	15000
