# Supplementary material for: A host-directed adjuvant sensitizes intracellular bacterial persisters to antibiotics
Source: Nat Microbiol. 2025 Oct 10;10(11):3013–25. doi: 10.1038/s41564-025-02124-2 (PMC12578635; doi:10.1038/s41564-025-02124-2)
Supplement: Supplementary file 15 — Statistical source data. [file 41564_2025_2124_MOESM15_ESM.xlsx]

## Sheet: Extended Data Fig3
	Extended Data Fig3a													Extended Data Fig3b													Extended Data Fig3c													Extended Data Fig3d									Extended Data Fig3e
	%Bacterial load						CFU/mL							%Bacterial load						CFU/mL							%Bacterial load						CFU/mL							%Bacterial load				CFU/mL					%Bacterial load
	Veh			Rif			Veh			Rif				Veh			Rif			Veh			Rif				Veh			Rif			Veh			Rif				Veh		Rif		Veh		Rif			Veh
	DMSO	KL1(10)	KL1(40)	DMSO	KL1(10)	KL1(40)	DMSO	KL1(10)	KL1(40)	DMSO	KL1(10)	KL1(40)		DMSO	KL1(10)	KL1(40)	DMSO	KL1(10)	KL1(40)	DMSO	KL1(10)	KL1(40)	DMSO	KL1(10)	KL1(40)		DMSO	KL1(10)	KL1(40)	DMSO	KL1(10)	KL1(40)	DMSO	KL1(10)	KL1(40)	DMSO	KL1(10)	KL1(40)		DMSO	KL1	DMSO	KL1	DMSO	KL1	DMSO	KL1		DMSO
	80.357	80.357	80.357	37.4999	25.7142	13.9285	150000	150000	150000	70000	48000	26000		110	90	110	16	10	2.9	1100000	900000	1100000	160000	100000	29000		127.5	120	127.5	45.75	23.25	21.75	1700000	1600000	1700000	610000	310000	290000		70.2128	89.3617	8.29787	2.3617	110000	140000	13000	3700		92.3077
	91.0713	91.0713	48.2142	69.6427	34.8214	12.8571	170000	170000	90000	130000	65000	24000		110	100	60	19	5	2.9	1100000	1000000	600000	190000	50000	29000		82.5	97.5	90	47.25	34.5	22.5	1100000	1300000	1200000	630000	460000	300000		114.894	127.66	10.2128	3.70213	180000	200000	16000	5800		126.923
	128.571	96.4284	37.4999	58.9285	26.25	9.64284	240000	180000	70000	110000	49000	18000		80	90	60	19	7	2.2	800000	900000	600000	190000	70000	22000		90	120	75	49.5	33	15.75	1200000	1600000	1000000	660000	440000	210000		114.894	82.9787	10.8511	2.68085	180000	130000	17000	4200		80.7692
	%Bacterial load				CFU/mL									%Bacterial load						CFU/mL							%Bacterial load						CFU/mL							%Bacterial load				CFU/mL					%Bacterial load
	Veh		Rif		Veh		Rif							Veh			Rif			Veh			Rif				Veh			Rif			Veh			Rif				Veh		Rif		Veh		Rif			Veh
	DMSO	KL1(40)	DMSO	KL1(40)	DMSO	KL1(40)	DMSO	KL1(40)						DMSO	KL1(10)	KL1(40)	DMSO	KL1(10)	KL1(40)	DMSO	KL1(10)	KL1(40)	DMSO	KL1(10)	KL1(40)		DMSO	KL1(10)	KL1(40)	DMSO	KL1(10)	KL1(40)	DMSO	KL1(10)	KL1(40)	DMSO	KL1(10)	KL1(40)		DMSO	KL1	DMSO	KL1	DMSO	KL1	DMSO	KL1		DMSO
	92.3077	50	42.3077	12.3077	240000	130000	110000	32000						86.8421	47.3684	39.4737	17.3684	5.44737	1.18421	1100000	600000	500000	220000	69000	15000		124.242	130.303	106.061	48.4849	26.9697	21.5151	4100000	4300000	3500000	1600000	890000	710000		97.5	60	3.15	1.65	130000	80000	4200	2200		86.25
	103.846	88.4615	42.3077	11.5385	270000	230000	110000	30000						94.7368	110.526	47.3684	15.7895	5.92105	0.947368	1200000	1400000	600000	200000	75000	12000		90.9091	124.242	84.8485	54.5455	33.6364	23.9394	3000000	4100000	2800000	1800000	1110000	790000		120	45	2.625	0.6	160000	60000	3500	800		105
	103.846	80.7692	30.7692	14.2308	270000	210000	80000	37000						118.421	86.8421	55.2631	15.7895	5.44737	1.5	1500000	1100000	700000	200000	69000	19000		84.8485	106.061	87.8788	30.303	33.0303	16.9697	2800000	3500000	2900000	1000000	1090000	560000		82.5	45	2.775	2.025	110000	60000	3700	2700		108.75
	%Bacterial load				CFU/mL									%Bacterial load						CFU/mL							%Bacterial load						CFU/mL
	Veh		Rif		Veh		Rif							Veh			Rif			Veh			Rif				Veh			Rif			Veh			Rif
	DMSO	KL1	DMSO	KL1	DMSO	KL1	DMSO	KL1						DMSO	KL1(10)	KL1(40)	DMSO	KL1(10)	KL1(40)	DMSO	KL1(10)	KL1(40)	DMSO	KL1(10)	KL1(40)		DMSO	KL1(10)	KL1(40)	DMSO	KL1(10)	KL1(40)	DMSO	KL1(10)	KL1(40)	DMSO	KL1(10)	KL1(40)
	90.7407	57.4074	33.3333	11.8519	490000	310000	180000	64000						126.316	117.895	67.3684	21.4737	5.47368	2.10526	3000000	2800000	1600000	510000	130000	50000		107.143	109.524	100	25	15.4762	11.6667	4500000	4600000	4200000	1050000	650000	490000
	87.037	75.9259	31.4815	9.07407	470000	410000	170000	49000						105.263	117.895	101.053	17.2632	9.26316	2.52632	2500000	2800000	2400000	410000	220000	60000		95.2381	90.4762	69.0476	21.6667	9.28571	9.04762	4000000	3800000	2900000	910000	390000	380000
	122.222	74.0741	33.3333	10	660000	400000	180000	54000						113.684	109.474	63.1579	20.2105	5.89474	2.94737	2700000	2600000	1500000	480000	140000	70000		97.6191	107.143	109.524	24.0476	11.4286	10.9524	4100000	4500000	4600000	1010000	480000	460000
														54.7368	54.7368		17.2632	6.31579	2.10526	1300000	1300000		410000	150000	50000		100	123.809	83.3333	19.2857	15	9.76191	4200000	5200000	3500000	810000	630000	410000
[truncated: 79 more columns]
