# Supplementary material for: A host-directed adjuvant sensitizes intracellular bacterial persisters to antibiotics
Source: Nat Microbiol. 2025 Oct 10;10(11):3013–25. doi: 10.1038/s41564-025-02124-2 (PMC12578635; doi:10.1038/s41564-025-02124-2)
Supplement: Supplementary file 16 — Statistical source data. [file 41564_2025_2124_MOESM16_ESM.xlsx]

## Sheet: Extended Data Fig4
	Extended Data Fig4a							Extended Data Fig4b							Extended Data Fig4c									Extended Data Fig4d					Extended Data Fig4e					Extended Data Fig4f									Extended Data Fig4g
	Veh			Rif				Veh			Rif				Cells from one donor									Cells pooled from two donors					Cells pooled from two donors					24 h treatment									24 h treatment
	DMSO	KL1(40)	KL1(100)	DMSO	KL1(40)	KL1(100)		DMSO	KL1(40)	KL1(100)	DMSO	KL1(40)	KL1(100)		%Bacterial load				CFU/mL					%Bacterial load		CFU/mL			%Bacterial load		CFU/mL			%Bacterial load				CFU/mL					%Bacterial load				CFU/mL
	1200000	1300000	900000	500000	390000	370000		420000	250000	380000	260000	70000	60000		Veh		R+G		Veh		R+G			DMSO	KL1(100)	DMSO	KL1(100)		DMSO	KL1(100)	DMSO	KL1(100)		DMSO	KL1(40)	KL1(100)	BHA	DMSO	KL1(40)	KL1(100)	BHA		DMSO	KL1(40)	KL1(100)	BHA	DMSO	KL1(40)	KL1(100)
	1500000	800000	800000	700000	280000	200000		590000	270000	290000	310000	70000	50000		DMSO	KL1(100)	DMSO	KL1(100)	DMSO	KL1(100)	DMSO	KL1(100)		107.143	20.8929	20000	3900		87.6405	10.1124	2600	300		92.8571	238.095	76.1905	88.0952	3900	10000	3200	3700		41.3793	10.3448	31.0345	20.6897	400	100	300
	1500000	800000	1400000	500000	330000	240000		390000	330000	270000	130000	70000	40000		82.7586	190.345	92.1739	46.9565	20000000	46000000	530000	270000		96.4286	16.6071	18000	3100		91.0112	37.0787	2700	1100		92.8571	95.2381	102.381	142.857	3900	4000	4300	6000		62.069	72.4138	41.3793	41.3793	600	700	400
															78.6207	153.103	86.9565	48.6957	19000000	37000000	500000	280000		128.571	21.4286	24000	4000		107.865	13.4832	3200	400		114.286	190.476	166.667	238.095	4800	8000	7000	10000		196.552	72.4138	196.552	237.931	1900	700	1900
	Veh			Rif				Veh			Rif				128.276	140.69	100.87	62.6087	31000000	34000000	580000	360000		80.3571	19.2857	15000	3600		148.315	23.5955	4400	700
	DMSO	KL1(40)	KL1(100)	DMSO	KL1(40)	KL1(100)		DMSO	KL1(40)	KL1(100)	DMSO	KL1(40)	KL1(100)		86.8966	182.069	102.609	57.3913	21000000	44000000	590000	330000		85.7143	19.8214	16000	3700		80.8989	33.7079	2400	1000		4 h treatment									4 h treatment
	2400000	800000	600000	1900000	900000	600000		350000	250000	360000	320000	250000	140000		103.448	173.793	111.304	45.2174	25000000	42000000	640000	260000		101.786	21.4286	19000	4000		84.2697	13.4832	2500	400		%Bacterial load				CFU/mL					%Bacterial load				CFU/mL
	1200000	1400000	900000	1000000	900000	800000		320000	250000	280000	260000	200000	150000		120	182.069	106.087	46.9565	29000000	44000000	610000	270000												DMSO	KL1(40)	KL1(100)	BHA	DMSO	KL1(40)	KL1(100)	BHA		DMSO	KL1(40)	KL1(100)	BHA	DMSO	KL1(40)	KL1(100)
	1400000	500000	600000	1600000	700000	800000		280000	260000	340000	370000	270000	140000											Cells from one donor					Cells from one donor					118.349	66.0551	49.5413	49.5413	43000	24000	18000	18000		121.519	45.5697	26.5823	60.7596	32000	12000	7000
															Cells from one donor									%Bacterial load		CFU/mL			%Bacterial load		CFU/mL			101.835	57.7982	46.789	52.2936	37000	21000	17000	19000		72.152	34.1773	18.9874	49.3672	19000	9000	5000
	Veh			Rif				Veh			Rif				%Bacterial load				CFU/mL					DMSO	KL1(100)	DMSO	KL1(100)		DMSO	KL1(100)	DMSO	KL1(100)		79.8166	60.5505	52.2936	60.5505	29000	22000	19000	22000		106.329	30.3798	11.3924	68.3545	28000	8000	3000
	DMSO	KL1(40)	KL1(100)	DMSO	KL1(40)	KL1(100)		DMSO	KL1(40)	KL1(100)	DMSO	KL1(40)	KL1(100)		Veh		R+G		Veh		R+G			95.2381	12.381	10000	1300		78.5455	67.6364	3600	3100
	4800000	2400000	3400000	3800000	1900000	1200000		1000000	500000	1000000	440000	90000	70000		DMSO	KL1(100)	DMSO	KL1(100)	DMSO	KL1(100)	DMSO	KL1(100)		104.762	38.0952	11000	4000		130.909	50.1818	6000	2300		24 h treatment									18 h treatment
	4700000	3600000	2800000	2500000	2500000	1400000		1100000	600000	500000	360000	130000	60000		131.461	195.506	111.667	51.6667	39000000	58000000	670000	310000		142.857	23.8095	15000	2500		87.2727	72	4000	3300		%Bacterial load			CFU/mL						%Bacterial load				CFU/mL
	4200000	3500000	2600000	2000000	1900000	1000000		1100000	600000	700000	240000	130000	50000		74.1573	134.832	100	61.6667	22000000	40000000	600000	370000		66.6667	22.8571	7000	2400		69.8182	58.9091	3200	2700		DMSO	KL1(40)	KL1(100)	DMSO	KL1(40)	KL1(100)				DMSO	KL1(40)	KL1(100)	BHA	DMSO	KL1(40)	KL1(100)
															64.0449	219.101	91.6667	61.6667	19000000	65000000	550000	370000		47.6191	25.7143	5000	2700		102.546	85.0909	4700	3900		75	131.25	112.5	4000	7000	6000				18.1818	31.8182	18.1818	122.727	400	700	400
	Veh			Rif											80.8989	185.393	100	60	24000000	55000000	600000	360000		142.857	15.2381	15000	1600		130.909	37.0909	6000	1700		93.7501	131.25	112.5	5000	7000	6000				9.09091	4.54545	4.54545	50	200	100	100
	DMSO	KL1(40)	KL1(100)	DMSO	KL1(40)	KL1(100)									124.719	202.247	101.667	56.6667	37000000	60000000	610000	340000												131.25	93.7501	75	7000	5000	4000				272.727	4.54545	4.54545	54.5455	6000	100	100
	700000	600000	500000	470000	240000	310000									124.719	235.955	95	75	37000000	70000000	570000	450000		Cells from one donor					Cells from one donor
	1200000	600000	700000	470000	270000	220000																		%Bacterial load		CFU/mL			%Bacterial load		CFU/mL			24 h treatment
	600000	700000	600000	350000	240000	130000									Cells pooled from two donors									DMSO	KL1(100)	DMSO	KL1(100)		DMSO	KL1(100)	DMSO	KL1(100)		%Bacterial load			CFU/mL
															%Bacterial load				CFU/mL					133.333	27.5	16000	3300		120	60	6000	3000		DMSO	KL1(40)	KL1(100)	DMSO	KL1(40)	KL1(100)
															Veh		R+G		Veh		R+G			100	32.5	12000	3900		140	80	7000	4000		85	110	115	17000	22000	23000
															DMSO	KL1(100)	DMSO	KL1(100)	DMSO	KL1(100)	DMSO	KL1(100)		75	25.8333	9000	3100		80	100	4000	5000		80	50	115	16000	10000	23000
															130.07	671.329	89.5028	46.4088	3100000	16000000	270000	140000		83.3333	33.3333	10000	4000		120	40	6000	2000		135	70	135	27000	14000	27000
															96.5035	503.497	92.8177	29.8343	2300000	12000000	280000	90000		116.667	30.8333	14000	3700		60	80	3000	4000
															117.483	377.622	116.022	46.4088	2800000	9000000	350000	140000		91.6667	25	11000	3000		80	40	4000	2000		24 h treatment
															100.699	629.371	96.1326	33.1492	2400000	15000000	290000	100000												%Bacterial load		CFU/mL
															58.7413	461.538	99.4475	43.0939	1400000	11000000	300000	130000												DMSO	KL1(40)	DMSO	KL1(40)
															96.5035	755.245	106.077	33.1492	2300000	18000000	320000	100000												81.8182	92.0455	24000	27000
																																		64.7727	122.727	19000	36000
																																		78.4091	85.2273	23000	25000
[truncated: 65 more columns]
