# Supplementary material for: A host-directed adjuvant sensitizes intracellular bacterial persisters to antibiotics
Source: Nat Microbiol. 2025 Oct 10;10(11):3013–25. doi: 10.1038/s41564-025-02124-2 (PMC12578635; doi:10.1038/s41564-025-02124-2)
Supplement: Supplementary file 17 — Statistical source data. [file 41564_2025_2124_MOESM17_ESM.xlsx]

## Sheet: Extended Data Fig5
	Extended Data Fig5a				Extended Data Fig5b				Extended Data Fig5c
	Veh	Rif	KL1		Veh	Rif	KL1		Veh	Rif	KL1
	109632	9852.22	152292		49056.6	33114	14220.2		60655738	100	71428571
	1.22368e+06	31897.9	138393		34179.7	31250	19866.1		24096386	100	15359477
	97440.1	4846.53	1.15242e+06		18584.1	47674.4	35922.3		24579125	100	10658915
	1450677	20220.6	55030.1		27381	16806.7	31542.1		41509434	202.429	80882353
