# Supplementary material for: A host-directed adjuvant sensitizes intracellular bacterial persisters to antibiotics
Source: Nat Microbiol. 2025 Oct 10;10(11):3013–25. doi: 10.1038/s41564-025-02124-2 (PMC12578635; doi:10.1038/s41564-025-02124-2)
Supplement: Supplementary file 18 — Statistical source data. [file 41564_2025_2124_MOESM18_ESM.xlsx]

## Sheet: Extended Data Fig6
	Extended Data Fig6a									Extended Data Fig6b					Extended Data Fig6c						Extended Data Fig6d					Extended Data Fig6e					Extended Data Fig6f								Extended Data Fig6g								Extended Data Fig6h
	%Bacterial load				CFU/mL					RLU/CFU						-Rif		+Rif			RLU					-Rif		+Rif			Time (minutes)	vehicle			KL1(40)				Time (minutes)	vehicle			KL1(40)				Veh	KL1(40)
	LAC		ΔG4		LAC		ΔG4			DMSO	KL1(10)	KL1(40)			T0	DMSO	KL1(40)	DMSO	KL1(40)		DMSO	KL1(10)	KL1(40)	Rif		DMSO	KL1(40)	DMSO	KL1(40)		1.53	20.582	18.4595	19.0685	21.284	18.3849	17.4726		1.53	4.39188	4.41194	2.15366	3.22229	5.05071	3.34752		0.001203	0.000914
	DMSO	KL1	DMSO	KL1	DMSO	KL1	DMSO	KL1		0.000300833	0.000272067	0.000243815			3100000	3800000000	4700000000	29000	34000		181206	174314	144714	125285		2900000000	4400000000	2300000000	3300000000		8.05	21.8227	21.8262	20.9352	23.6297	22.121	19.4152		8.05	4.31593	3.91724	4.59038	3.38193	5.74898	4.03554		0.001122	0.001393
	93.7502	16.4063	118.286	56.5715	200000	35000	690000	330000		0.000340515	0.000253496	0.000284544			3300000	4400000000	4900000000	13000	44000		170288	178488	145402	128983		2100000000	5200000000	1900000000	3200000000		14.56	23.2931	22.5033	22.6675	24.4317	22.758	20.4125		14.56	4.39368	4.41395	5.12038	4.62983	5.43791	3.92942		0.001203	0.00197
	112.5	17.8125	84.0001	61.7143	240000	38000	490000	360000		0.000294155	0.000278631	0.000297845			2800000	3600000000	3400000000	40000	21000		174506	174587	138893	128761							21.15	27.0336	25.0116	24.8909	26.9203	26.0622	22.5723		21.15	5.37234	5.12559	4.15283	4.83351	5.37535	4.35043
	93.7502	11.7188	97.7143	60	200000	25000	570000	350000																							27.66	28.6878	27.7194	27.4636	29.8262	28.0519	24.8705		27.66	5.53394	5.5079	5.16434	5.49219	6.06123	4.88656		Veh	KL1(40)
										RLU/CFU						-Rif		+Rif			RLU/OD600										34.17	31.3062	31.3013	29.7963	33.0443	30.7762	27.1927		34.17	6.32514	6.56271	5.5265	6.38884	7.32191	5.9538		0.000925	0.001206
	%Bacterial load				CFU/mL					DMSO	KL1(10)	KL1(40)			T0	DMSO	KL1(40)	DMSO	KL1(40)		DMSO	KL1(10)	KL1(40)	Rif							40.68	34.101	32.9814	32.4122	35.6377	33.6649	29.2941		40.68	6.7587	7.1326	6.6621	6.6408	8.28433	6.44126		0.000855	0.000929
	LAC		ΔG4		LAC		ΔG4			0.000184354	0.000237037	0.000246747			1000000	1300000000	2400000000	10000	14000		308428	354216	314927	437941							47.19	37.8501	37.1196	36.2241	39.0129	37.1544	33.0678		47.19	7.53137	8.42061	6.66192	8.25243	8.32271	7.01065		0.001217	0.000945
	DMSO	KL1	DMSO	KL1	DMSO	KL1	DMSO	KL1		0.000195229	0.00021306	0.000253821			600000	1500000000	1900000000	22000	31000		342773	344023	319339	448170							53.7	40.7693	39.6457	37.8628	41.5832	39.0856	35.001		53.7	7.80663	7.85774	7.34634	8.18754	8.77283	7.46683
	82.4999	5.99999	105.587	26.8156	220000	16000	630000	160000																							60.22	42.4661	42.1559	40.3878	45.4013	41.4804	37.4509		60.22	9.30615	9.10097	7.57232	9.36094	9.56914	8.16927
	127.5	7.12499	108.938	18.4357	340000	19000	650000	110000		RLU/OD600						-Rif		+Rif													66.73	45.2911	44.5907	42.9513	46.2485	43.6557	39.8646		66.73	9.66853	9.91519	8.43813	9.10826	10.0593	8.41259
	89.9999	10.875	85.4748	25.1397	240000	29000	510000	150000		DMSO	KL1(10)	KL1(40)	Rif		T0	DMSO	KL1(40)	DMSO	KL1(40)												73.2	47.2761	46.1396	44.8365	48.2971	45.6086	40.6781		73.2	9.48045	10.3996	9.2781	10.3842	11.679	9.75445
										399385	421872	471148	62542.4		3100000	390000000	440000000	220000	120000												79.72	49.8028	47.9842	47.2688	51.498	48.8878	43.7166		79.72	10.4037	10.7868	9.80016	10.3496	10.9698	8.65108
										401800	458930	501769	70916.7		3300000	330000000	480000000	200000	170000												86.2	53.0665	52.3846	49.9509	54.9497	51.9623	45.7381		86.2	10.6458	11.1376	10.2663	11.2838	11.5867	9.76722
															2800000	370000000	450000000	150000	120000												92.69	56.2565	54.7321	52.5065	57.1596	54.6648	48.814		92.69	10.8593	11.3006	9.65226	11.7021	12.7537	9.94801
																															99.17	58.9452	57.601	56.0874	60.4503	57.039	51.4283		99.17	12.224	12.5139	11.1663	12.122	12.5264	10.3028
																+Rif															105.66	62.6285	60.3929	57.7599	63.3344	60.1663	53.7004		105.66	12.2224	12.3758	12.1572	12.7236	13.7203	11.5835
															T0	DMSO	KL1(40)														112.14	65.6363	64.2238	61.6566	66.6947	63.5464	56.907		112.14	13.5129	12.552	12.9499	13.3218	14.0008	12.0609
															2300000	3900	2400														118.63	68.7096	66.3769	64.0678	69.9904	66.5338	59.4617		118.63	13.4341	14.0227	12.7414	14.3711	14.5424	12.0741
															1900000	5900	3600														125.11	71.4628	69.818	66.5461	72.621	68.8531	62.581		125.11	14.235	14.909	13.0878	13.6773	15.7768	12.9805
																3000	3500														131.6	74.9764	73.5807	69.5818	76.3169	72.6724	65.367		131.6	14.2401	14.93	14.081	14.5549	15.2485	12.9755
																															138.08	79.0359	77.1773	73.1071	80.9743	76.1894	69.0878		138.08	14.994	15.8037	15.1399	15.2554	16.0891	14.5037
																-Rif		+Rif													144.57	82.1736	80.7689	76.9342	84.8569	80.2909	72.9333		144.57	15.5397	16.3626	15.9762	16.368	18.2197	14.6589
															T0	DMSO	KL1(40)	DMSO	KL1(40)												151.05	85.9415	84.2506	80.7153	87.8625	83.6212	75.5765		151.05	16.6156	16.9702	16.3229	17.3092	17.8059	15.0884
															9000000	15000000000	5000000000	3200000000	3500000000												157.54	90.73	88.1438	84.0012	92.4574	87.8979	79.0301		157.54	17.0014	16.4994	16.874	17.2611	18.5025	15.4553
															14000000	13000000000	8000000000	2800000000	700000000												164.02	94.2061	92.9397	88.2593	97.2814	92.1028	83.1756		164.02	17.3307	17.9424	17.574	18.1325	19.2035	15.8736
															27000000	9000000000	5000000000	2000000000	3000000000												170.51	98.3874	97.3382	91.8826	101.69	96.2559	86.8079		170.51	18.1033	18.1807	18.3968	19.1404	19.4745	16.8866
															29000000	10000000000	8000000000	8000000000	2600000000												176.99	102.58	101.044	96.0025	105.191	100.268	90.796		176.99	18.4951	19.1986	19.09	20.0785	20.416	17.5528
																															183.48	106.461	105.004	100.321	109.717	104.149	94.4312		183.48	19.2382	20.0077	19.6935	20.6482	21.6311	17.7607
																															189.96	110.381	109.376	104.106	113.967	108.538	98.0239		189.96	19.8223	22.0528	20.525	21.4589	21.9298	18.4786
																															196.45	114.534	112.301	107.581	117.78	112.339	100.862		196.45	21.2428	21.2445	21.4074	22.6986	22.5794	19.3155
																															202.93	119.034	116.815	111.675	122.248	117.078	105.243		202.93	21.623	22.8725	20.8646	22.6271	22.9002	19.7018
																															209.42	122.81	120.761	115.521	126.964	120.606	108.307		209.42	21.8996	22.4569	21.0283	22.3858	23.7946	19.39
																															215.91	127.627	124.526	119.282	130.873	125.181	112.639		215.91	22.2306	23.5872	22.4247	24.3585	25.0076	20.379
																															222.4	132.197	129.061	123.649	135.335	129.937	116.54		222.4	22.1598	23.7051	22.4522	24.4111	24.9089	20.2586
																															228.88	136.62	132.781	127.781	139.852	133.956	120.597		228.88	23.2424	24.455	22.9007	25.0748	24.832	21.2327
																															235.37	139.902	136.4	131.29	143.752	138.03	123.811		235.37	23.7253	24.4374	23.6557	25.5475	26.186	20.5853
																															241.85	145.133	140.127	135.235	148.787	142.843	128.389		241.85	23.9207	25.9866	24.682	25.537	27.6244	21.763
																															248.34	148.49	144.196	139.558	153.376	147.487	132.383		248.34	25.0889	26.9009	24.8213	27.0095	28.0838	22.61
																															254.83	152.249	147.665	142.177	156.958	151.126	136.378		254.83	25.7164	26.8665	25.3933	26.7176	28.5541	22.9843
																															261.31	156.828	151.892	146.836	161.499	155.544	139.965		261.31	25.3346	27.6626	25.7118	28.3367	28.1192	23.5713
																															267.8	160.206	154.991	150.082	166.147	159.434	144.005		267.8	25.0095	27.2932	26.0063	28.559	28.5354	23.7411
																															274.29	163.189	158.065	152.999	169.551	164.095	147.512		274.29	25.4546	28.2353	26.3885	28.7623	29.3443	24.1368
																															280.78	166.855	162.094	157.784	174.839	168.652	151.36		280.78	26.6265	27.9228	25.7889	28.8234	29.4283	24.3048
																															287.26	169.617	165.608	160.186	178.56	172.697	155.403		287.26	26.2554	27.8535	26.9536	29.1189	30.7097	24.5886
																															293.75	173.274	168.598	163.237	182.946	176.296	159.276		293.75	26.8845	28.4806	27.4078	29.7299	30.6951	24.6636
																															300.24	175.91	171.799	166.631	187.11	180.211	162.548		300.24	26.2618	28.7832	26.7443	30.4914	30.3362	24.5976
																															306.72	178.8	175.284	170.123	191.099	183.521	166.282		306.72	26.9925	29.0754	27.2447	30.7879	31.6431	25.3676
																															313.21	182.329	178.778	172.948	195.789	188.52	170.16		313.21	26.9721	29.8729	27.6853	31.2721	31.201	25.7549
																															319.7	185.75	182.366	176.755	200.633	192.89	174.84		319.7	27.9903	29.4741	27.6618	30.5766	32.2123	25.8642
																															326.19	188.185	185.202	179.442	205.156	196.201	177.441		326.19	28.2743	30.1478	28.1816	31.5831	31.9824	26.9229
																															332.68	191.387	188.601	182.803	208.502	200.261	181.933		332.68	28.1565	31.4092	29.0153	31.3251	32.8937	26.3445
																															339.16	194.36	192.095	185.708	213.097	204.064	185.852		339.16	29.4203	32.0514	28.8349	32.0907	33.2634	27.0718
																															345.65	197.623	195.737	188.91	217.876	208.382	189.917		345.65	29.5246	30.4381	28.4537	31.8786	33.6587	27.014
																															352.14	200.325	199.823	191.747	222.389	212.306	193.421		352.14	29.2564	30.327	28.3742	32.6354	33.5801	27.0368
																															358.63	203.588	202.837	194.291	226.377	216.18	197.091		358.63	29.4793	31.8531	29.4159	32.5405	34.3473	27.6467
																															365.12	207.347	207.195	197.317	230.877	220.233	200.977		365.12	29.887	31.116	29.6217	33.1889	34.4142	27.6861
																															371.61	210.572	210.33	200.484	235.246	224.923	205.348		371.61	30.3929	31.7536	29.1989	33.476	34.3659	28.0459
																															378.1	213.076	214.145	203.237	238.201	228.3	207.688		378.1	31.4346	33.3462	30.9481	33.4813	34.8579	28.7262
																															384.59	215.655	217.903	205.543	241.104	231.341	211.398		384.59	30.6616	33.1682	30.8268	33.2199	35.3287	28.8428
																															391.07	219.052	221.846	208.259	245.435	235.483	215.146		391.07	31.8785	33.9011	30.4243	33.7833	35.7077	29.2542
																															397.56	222.248	225.499	211.361	248.242	238.116	218.443		397.56	31.3965	33.7598	30.3675	34.2737	35.691	29.6209
																															404.05	225.131	229.814	213.655	251.159	241.503	222.271		404.05	31.1504	33.8183	30.1315	33.9368	36.1544	29.4795
																															Time (minutes)	Veh			KL1(40)				Time (minutes)	Veh			KL1(40)
																															1.53	75.0636	78.1592	64.2355	83.6874	63.2644	64.6303		1.53	2.93602	2.87596	2.94856	3.27046	1.62161	2.03932
																															8.01	87.6548	92.7787	79.5518	103.686	78.3449	75.4355		8.01	3.87077	3.63697	3.11433	4.04613	2.73262	2.81122
																															14.52	105.298	110.881	92.3941	123.651	91.5779	88.5255		14.52	3.9336	4.68708	3.81354	4.75903	2.8524	3.19204
																															21.02	126.984	134.582	110.835	148.909	111.201	105.564		21.02	4.66663	5.59335	4.72616	5.66851	4.37277	3.67093
																															27.55	157.504	164.899	133.421	183.019	134.718	127.206		27.55	6.08156	6.69847	5.97656	6.79015	4.5559	4.70468
																															34.03	195.949	202.489	163.38	226.684	165.378	155.648		34.03	7.37169	7.9568	7.08055	8.43903	5.89354	5.7401
																															40.51	244.391	251.491	202.228	281.98	204.219	190.506		40.51	8.58488	9.63184	7.72263	10.3338	7.49673	6.75548
																															47	304.092	312.298	246.896	354.082	252.854	234.329		47	10.641	11.611	9.83889	12.5818	8.98844	8.25365
																															53.48	385.717	393.769	307.082	449.603	316.914	291.008		53.48	12.8243	14.3853	11.6254	15.6799	10.7832	9.66732
																															59.97	492.168	503.294	385.844	583.168	401.593	364.115		59.97	16.2071	17.5041	15.033	18.5524	13.1951	11.746
																															66.45	627.547	633.073	488.512	617.179	516.08	460.605		66.45	19.8277	21.2393	18.0367	21.9417	16.0915	14.283
																															72.94	585.087	541.801	612.956	448.917	613.646	589.222		72.94	22.0385	23.7918	20.7624	24.3795	19.4256	16.9878
																															79.42	403.719	364.259	522.638	310.961	485.953	551.617		79.42	24.1776	25.6533	23.3784	27.0387	22.1164	19.9321
																															85.94	300.763	257.284	348.362	236.219	323.337	367.717		85.94	27.9543	28.706	26.3135	31.3667	24.8667	22.7363
																															92.46	250.234	214.527	236.426	210.624	234.337	252.759		92.46	32.1038	32.994	27.9758	36.8809	27.0707	24.3067
																															98.97	229.346	195.94	196.085	200.793	198.416	199.104		98.97	39.5911	40.0769	32.4039	44.7826	31.8834	27.3376
																															105.46	216.33	183.718	173.926	187.058	179.163	174.107		105.46	47.763	48.249	39.1796	54.5173	38.5691	32.5185
																															111.94	205.502	172.835	165.807	173.839	169.352	167.393		111.94	58.2971	59.0358	47.3554	66.4506	46.5584	39.3088
																															118.43	198.727	162.989	158.962	170.264	158.385	158.747		118.43	71.1845	73.7143	58.4344	81.1978	55.7706	46.8643
																															124.91	185.864	149.939	146.564	159.973	148.406	147.543		124.91	85.2752	90.0601	71.5843	96.4796	68.4935	56.897
																															131.4	180.967	145.287	138.712	144.573	144.023	146.709		131.4	100.699	107.054	88.5997	111.743	82.9716	69.0085
																															137.88	177.387	136.738	128.421	144.522	137.77	140.033		137.88	115.041	123.253	105.411	125.61	98.4361	82.9481
																															144.37	157.938	130.679	129.186	137.809	129.135	131.955		144.37	127.492	137.56	121.358	137.881	112.89	97.6292
																															150.85	158.226	120.757	119.371	118.237	129.173	127.369		150.85	139.398	148.928	134.598	147.247	126.915	112.09
																															157.34	150.919	116.736	119.378	121.779	120.232	123.106		157.34	148.492	157.418	146.167	152.531	137.77	124.591
																															163.83	144.169	110.7	114.658	114.069	108.716	118.312		163.83	154.505	161.922	152.535	155.666	146.256	135.886
																															170.32	128.924	106.397	102.436	109.091	104.254	112.599		170.32	157.467	164.341	156.004	156.296	151.615	143.16
																															176.8	118.827	99.6466	97.8064	99.8172	98.9608	97.6849		176.8	158.637	163.87	156.141	154.292	152.519	147.632
																															183.29	112.64	94.8284	100.161	95.1839	88.8911	98.4428		183.29	157.322	161.413	156.256	151.29	151.705	149.131
																															189.77	108.046	89.7906	86.7447	89.6429	84.1038	101.557		189.77	156.79	159.405	153.425	149.167	150.244	149.811
																															196.26	97.8643	82.456	86.3101	81.036	81.83	95.9631		196.26	151.128	154.239	149.12	145.352	147.577	148.077
																															202.75	85.3313	76.8316	77.5176	71.7242	70.9759	86.2434		202.75	146.662	149.099	143.438	143	144.512	144.24
																															209.24	75.8724	68.84	71.0955	61.3228	64.1041	85.6707		209.24	145.073	144.977	136.914	140.694	141.523	141.948
																															215.72	60.5197	60.5868	64.7579	49.1903	54.6792	75.0219		215.72	141.477	141.639	130.667	137.334	138.389	138.161
																															222.21	46.0764	50.6522	55.5116	35.8335	43.6657	68.819		222.21	138.838	138.728	126.7	133.627	134.97	135.057
																															228.7	29.7095	40.5969	47.4591	25.3331	33.2087	60.7251		228.7	133.531	135.263	124.332	129.156	131.103	132.011
																															235.18	19.0944	29.7784	37.6872	16.4523	23.2921	51.6295		235.18	128.487	131.013	121.334	124.416	127.862	128.676
																															241.67	10.1253	19.8304	27.1901	9.37569	13.7048	39.1872		241.67	122.063	125.57	117.477	118.657	123.452	124.887
																															248.16	7.35024	12.6103	16.7809	7.34576	8.54068	26.8788		248.16	115.011	119.549	112.511	112.542	117.985	120.417
																															254.64	6.63466	9.39917	11.2612	7.1322	7.1125	14.1319		254.64	108.027	113.169	107.446	105.907	113.022	115.71
																															261.13	6.19397	7.13538	8.29064	6.50071	6.54491	7.65624		261.13	101.467	106.374	101.694	99.195	106.544	109.871
																															267.62	6.50997	7.17216	7.28277	6.73836	6.57523	6.64391		267.62	94.3293	99.4779	95.9158	91.1366	99.9499	104.101
																															274.1	6.24647	6.97816	6.96626	6.61226	6.60996	6.4375		274.1	87.7152	92.8807	90.0409	84.9791	93.3857	98.0666
																															280.59	6.09373	6.47797	6.68568	6.31351	6.31297	6.08786		280.59	80.9171	85.612	83.3287	77.5787	86.243	90.8703
																															287.11	5.73375	6.12504	6.30097	5.93586	5.88776	5.70963		287.11	75.2948	79.6968	78.0939	72.7826	80.7801	84.8193
																															293.59	5.73059	5.96168	6.2072	5.96591	5.90709	5.73344		293.59	69.8096	73.9848	72.4025	67.1771	74.5738	78.8313
																															300.08	4.74325	5.05731	5.18635	4.96004	4.77551	4.73881		300.08	63.9563	68.4327	66.8677	62.0447	69.1937	73.0855
																															306.57	5.24009	5.43498	5.5632	5.42071	5.34451	5.17694		306.57	58.3794	63.0113	62.085	56.9346	63.4802	67.961
																															313.06	5.22716	5.41741	5.49476	5.36221	5.38657	5.05627		313.06	53.338	58.1015	57.2616	52.2257	58.5581	63.0362
																															319.55	4.72141	4.8723	4.99285	4.84996	4.77531	4.66458		319.55	48.8639	53.3354	52.8375	47.9351	53.7594	58.8213
																															326.04	4.87519	5.09664	5.1485	4.99511	5.06344	4.86776		326.04	44.723	49.2704	48.6436	44.1506	49.168	54.586
																															332.53	4.94176	5.06502	5.12044	4.98895	4.90901	4.77328		332.53	40.733	44.8194	45.0738	40.3564	44.946	50.1401
																															339.02	4.90387	5.18911	5.1803	5.12549	5.07695	4.81565		339.02	36.9122	40.775	41.1761	36.5902	41.2748	45.3162
																															345.51	4.44658	4.51635	4.66417	4.51281	4.57281	4.32815		345.51	33.9599	37.12	37.6941	33.6808	37.9273	42.0074
																															352	4.99315	5.07925	5.15073	5.1526	5.13454	4.82614		352	30.8479	33.5834	34.1173	30.248	34.0749	38.4016
																															358.49	4.00588	4.04086	4.14729	4.08623	4.01647	3.89538		358.49	28.4645	30.5653	31.3922	28.2646	31.2909	35.0602
																															364.98	5.21767	5.31206	5.28073	5.2958	5.31234	5.01846		364.98	26.2292	28.0962	29.2747	26.1188	28.5605	32.352
																															371.47	4.43705	4.52203	4.6087	4.61097	4.47635	4.25544		371.47	23.8781	25.4754	26.7538	23.6791	25.7404	29.0926
																															377.96	4.48537	4.70721	4.71207	4.6224	4.63844	4.38445		377.96	22.0344	22.9949	24.4578	21.8831	23.6847	26.7108
																															384.45	4.63288	4.79768	4.72009	4.74993	4.68344	4.41334		384.45	20.1512	21.1449	22.2349	20.1773	21.5316	24.9673
																															Time (minutes)	Veh			KL1(40)				Time (minutes)	Veh			KL1(40)
																															1.53	355.163	274.56	306.746	347.452	216.684	243.095		1.53	42.3422	59.9456	48.4447	60.9814	44.2169	41.9839
																															8.04	278.385	249.174	245.7	247.716	178.941	202.899		8.04	52.5359	73.1967	59.1657	75.3867	59.7721	57.1227
																															14.55	234.936	232.828	188.419	204.415	174.712	185.354		14.55	62.8104	87.7429	69.5646	91.6064	75.2871	71.4321
																															21.02	222.064	214.069	193.867	182.576	166.043	170.777		21.02	75.809	105.278	85.5487	109.189	93.9776	85.8943
																															27.49	210.796	202.242	189.003	170.947	153.679	158.137		27.49	92.5833	124.442	105.733	129.331	115.538	104.978
																															34.01	195.158	192.97	165.941	160.237	153.017	147.925		34.01	111.463	142.387	125.638	148.817	136.312	124.044
																															40.52	191.857	185.598	174.395	151.746	140.922	145.609		40.52	131.871	158.429	144.233	165.918	152.974	142.538
																															47	183.675	176.294	163.344	142.407	132.787	136.682		47	150.852	168.647	158.991	180.096	166.805	157.775
																															53.47	173.233	170.16	154.26	137.963	125.538	136.952		53.47	166.099	177.709	170.224	190.454	176.872	171.17
																															59.95	168.903	158.602	149.015	134.029	122.848	128.278		59.95	177.809	184.816	179.01	196.621	184.223	179.226
																															66.46	160.869	152.904	139.159	130.483	116.815	121.83		66.46	184.561	187.957	181.458	198.531	186.63	182.559
																															72.94	152.713	144.208	131.947	123.508	116.193	114.929		72.94	187.82	186.447	181.784	197.996	186.455	182.914
																															79.41	145.5	133.096	124.62	118.31	102.769	107.942		79.41	186.316	179.9	177.964	194.872	183.205	180.669
																															85.92	139.294	124.34	116.658	111.291	106.181	106.591		85.92	180.263	171.751	171.027	189.081	178.817	177.131
																															92.44	128.892	108.423	107.964	104.06	87.635	99.5501		92.44	172.458	164.267	164.029	182.752	174.099	171.82
																															98.91	121.566	106.869	99.1254	98.2351	86.503	83.2779		98.91	167.872	160.017	160.092	176.924	168.769	164.73
																															105.44	109.014	95.7508	88.5378	87.3069	77.7757	78.8326		105.44	163.173	154.793	154.504	170.804	163.165	159.456
																															111.92	95.2249	83.3732	77.4675	75.0827	68.9525	74.2363		111.92	158.491	148.81	150.112	164.374	157.465	154.205
																															118.41	76.0728	66.0033	62.0738	60.2676	53.3742	65.0284		118.41	152.525	142.361	144.302	157.752	150.61	148.361
																															124.9	60.6043	52.5324	49.3888	45.9011	43.4242	53.4455		124.9	145.726	135.359	137.482	151.034	143.95	142.378
																															131.39	39.5539	45.1707	30.8433	27.8876	29.8513	37.6489		131.39	138.289	127.491	129.796	143.661	136.634	134.623
																															137.87	25.1674	29.5942	17.321	14.9664	15.652	26.3999		137.87	130.494	120.311	121.323	135.816	127.963	127.715
																															144.36	13.091	17.2404	11.9334	11.6428	11.9345	14.0176		144.36	122.524	111.788	113.896	127.452	120.407	119.196
																															150.85	11.7165	12.2854	11.8334	11.8422	11.615	12.3614		150.85	113.024	104.114	104.21	119.24	111.803	112.251
																															157.33	10.9703	11.1509	11.0652	11.2624	10.9153	11.4384		157.33	104.657	96.0099	96.5545	110.222	103.088	103.845
																															163.82	10.2835	10.4854	10.3269	10.6476	10.1514	10.6527		163.82	95.6499	85.7428	88.8296	101.916	95.339	96.3893
																															170.31	9.95405	10.2528	10.0062	10.3401	9.85864	10.3311		170.31	88.0416	79.329	80.8366	93.5749	87.4878	88.6456
																															176.79	9.63095	9.83239	9.64572	9.96785	9.48327	9.84215		176.79	80.5969	73.4861	74.2579	84.8355	80.5457	81.7716
																															183.28	9.20281	9.40571	9.20835	9.48803	9.07228	9.51555		183.28	73.594	66.7175	67.5588	77.5038	73.4712	75.4166
																															189.77	8.79543	8.90696	8.80612	8.97311	8.54827	8.98949		189.77	66.9775	60.7471	61.7153	70.6723	66.8977	69.1363
																															196.26	8.93021	9.11696	9.00925	8.99375	8.745	9.23365		196.26	61.5301	55.0344	56.1903	63.8479	60.619	63.222
																															202.75	9.04056	9.31056	9.27539	9.33915	8.90339	9.43436		202.75	55.9445	49.8215	51.2419	58.227	55.3199	57.356
																															209.23	7.6385	7.7723	7.62462	7.76318	7.36621	7.76739		209.23	51.0836	45.752	46.905	53.3417	50.3597	52.6971
																															215.72	7.65202	7.8089	7.80185	7.94051	7.41016	7.84088		215.72	46.1752	41.4173	42.8434	48.3618	45.9171	45.8102
																															222.21	7.41121	7.61897	7.55568	7.69008	7.17983	7.63734		222.21	42.364	37.8324	38.7647	43.8558	41.9939	40.5133
																															228.69	6.98473	7.03973	7.07954	7.15237	6.73081	7.14638		228.69	38.2532	34.4328	35.0763	39.7131	38.0525	38.9304
																															235.18	7.34303	7.41788	7.40092	7.48064	7.13984	7.42983		235.18	34.8122	30.9792	31.6518	35.7421	34.3007	35.729
																															241.67	7.11311	7.3491	7.39645	7.39632	6.97773	7.37643		241.67	31.5692	28.1686	28.7047	32.3759	30.8728	32.6565
																															248.16	6.73817	6.81791	6.80075	6.91304	6.41427	6.77585		248.16	28.683	25.4412	25.8418	29.5649	28.0705	29.3313
																															254.65	5.99973	6.06664	6.07562	6.10188	5.71765	6.0476		254.65	25.9737	23.0673	23.1979	26.8223	25.4405	26.2681
																															Time (minutes)	Veh			KL1(40)				Time (minutes)	Veh			KL1(40)
																															1.5308	18.3193	19.4514	18.8148	19.9081	19.8654	19.3074		1.5308	2.83992	4.14939	3.71042	4.32379	5.19135	5.46019
																															8.04618	20.3335	21.1003	19.7548	20.4427	20.7873	21.1789		8.04618	3.20264	4.04734	3.7188	4.41458	5.81145	5.28905
																															14.5593	22.7291	23.5319	21.4352	22.4604	22.2594	23.2248		14.5593	3.71004	4.60292	3.87312	5.05422	5.80693	5.949
																															21.1095	23.1826	24.3743	21.4667	22.4326	22.6642	23.5751		21.1095	3.93252	4.65241	4.14104	5.17667	6.2787	6.31924
																															27.5947	25.6648	26.5345	23.8113	24.4469	24.3752	26.4229		27.5947	5.46239	5.96981	5.61636	6.51864	7.42029	7.13597
																															34.0799	27.5185	28.4416	25.4142	25.5995	26.4747	29.1104		34.0799	5.59028	6.34301	5.67547	6.86801	7.72402	7.4385
																															40.5671	29.3619	30.2711	26.4529	27.8301	28.1642	31.2303		40.5671	5.9423	6.38331	6.04015	7.09339	7.95669	7.58989
																															47.0526	31.0229	32.5157	28.3462	28.9615	29.5272	32.9307		47.0526	6.3666	7.03956	6.60499	7.61949	8.28492	8.21969
																															53.5381	33.6077	34.4312	30.1084	30.0021	30.7716	34.9355		53.5381	6.54751	7.15716	6.65591	7.69789	8.5618	8.23148
																															60.0235	34.5008	35.3232	30.5812	31.123	32.1099	35.9532		60.0235	7.22947	7.60145	7.2778	8.02329	8.82623	8.49488
																															66.509	37.3402	37.9339	32.6673	33.2084	33.7958	38.3631		66.509	7.48848	8.21546	7.50341	8.73635	9.59566	9.21002
																															72.9947	39.275	39.5232	33.7239	34.1375	35.8622	41.0153		72.9947	7.71258	8.4846	7.63348	8.91427	9.62047	9.2734
																															79.4804	41.1615	41.799	35.9939	37.1524	37.7677	44.01		79.4804	7.74752	8.98649	7.94965	9.07877	10.0457	9.63857
																															85.9661	44.1217	44.4618	37.8897	37.7848	39.4165	44.5559		85.9661	8.66784	9.15683	8.63974	9.69318	10.5335	10.113
																															92.4537	46.1344	46.9347	39.823	40.197	41.4055	47.8206		92.4537	9.56411	10.1061	9.31846	10.4731	11.5547	10.9708
																															98.9415	49.2365	49.5244	42.486	42.3479	43.8834	51.0516		98.9415	9.55341	10.009	9.36017	10.777	11.5641	11.1366
																															105.427	51.1785	51.9514	44.1601	44.0282	45.0675	53.3204		105.427	9.58265	10.5877	9.64994	10.9571	11.6309	11.4307
																															111.913	54.5417	54.5906	46.4615	46.9247	48.0368	56.397		111.913	10.1663	10.7781	10.1504	11.3567	12.3019	12.1137
																															118.401	56.5707	57.0009	48.128	48.4962	50.9788	57.9868		118.401	10.54	11.2642	10.5731	11.8719	12.7522	12.3154
																															124.887	60.0741	60.1214	50.5087	51.2746	53.3835	61.1726		124.887	11.1192	11.8278	11.0911	12.4851	13.3384	12.9652
																															131.375	62.4903	62.7428	53.0537	53.5087	55.4156	64.4111		131.375	11.4179	12.6212	11.3607	12.5458	13.5977	13.3105
																															137.862	65.296	66.064	56.4942	56.511	58.0783	66.9364		137.862	11.9941	12.9159	11.7836	13.3121	13.9247	13.9686
																															144.348	68.9488	69.6264	57.9619	58.9125	61.1583	70.7834		144.348	12.4336	13.348	12.245	13.5738	14.8307	14.1148
																															150.834	71.411	72.2121	60.8855	61.2683	63.5796	73.7517		150.834	13.0157	13.8999	12.6322	14.1656	15.0745	14.866
																															157.319	73.663	74.909	63.0328	63.002	66.0511	75.735		157.319	13.6024	14.3609	13.022	14.6788	15.6689	15.2326
																															163.805	77.7046	78.6662	66.6487	66.4814	69.7115	79.6206		163.805	14.2619	14.8072	13.7955	15.3418	16.2768	16.1355
																															170.291	81.2922	82.1327	69.4415	69.4831	72.9624	83.1299		170.291	14.6812	15.5668	14.4364	15.7783	16.7125	16.4975
																															176.778	84.862	85.6853	72.0367	72.7197	76.0809	86.485		176.778	15.1593	15.8571	14.8258	16.2538	17.7063	17.0026
																															183.264	88.1883	89.4786	75.5986	76.0128	79.4047	90.4307		183.264	15.5382	16.3597	15.1243	16.6135	17.6369	17.4964
																															189.751	91.9084	92.8197	78.746	78.9578	83.1473	94.3263		189.751	16.1097	17.1519	15.6974	17.0639	18.6172	17.9864
																															196.24	96.4297	97.1473	82.6514	81.9976	86.3776	97.9285		196.24	16.7433	17.5288	16.2585	17.5977	18.9312	18.4579
																															202.728	99.2	100.396	84.9744	84.3235	89.6925	101.191		202.728	16.9089	17.8932	16.4619	18.0448	19.1344	18.8489
																															209.215	103.053	104.706	90.0221	88.0437	93.8891	105.531		209.215	17.6625	18.4966	17.3743	18.5509	19.7844	19.5556
																															215.702	106.777	108.516	92.873	91.1022	97.2792	109.26		215.702	18.2683	19.1731	18.0653	19.0754	20.241	20.2799
																															222.193	111.644	113.225	97.3873	95.2988	101.426	113.359		222.193	18.9814	19.788	18.3187	19.2305	20.6613	20.4519
																															228.682	115.1	117.299	101.645	98.4144	105.611	117.413		228.682	19.3738	20.2926	18.9471	20.0375	21.3758	21.4062
																															235.171	119.672	121.539	105.811	102.056	109.563	121.566		235.171	20.0657	20.998	19.5516	20.6229	21.6545	21.8284
																															241.657	124.004	126.209	110.016	106.275	114.05	125.822		241.657	20.7803	21.8262	20.0374	21.3543	22.3766	22.6987
																															248.144	128.143	130.424	114.517	109.962	118.378	130.004		248.144	21.2577	22.2994	20.8116	21.5889	22.7794	23.3367
																															254.63	133.41	135.67	119.81	114.053	123.168	134.678		254.63	22.1944	23.1984	21.3494	22.1069	23.413	23.7566
																															261.118	137.997	140.315	124.232	117.689	127.197	138.668		261.118	22.708	23.7571	21.8334	22.9421	24.0606	24.5413
																															267.605	142.596	144.824	129.235	121.869	132.28	143.725		267.605	23.1508	24.1383	22.2617	23.158	24.2917	24.9095
																															274.093	147.418	149.973	134.919	126.18	137.485	148.936		274.093	23.8215	24.8017	22.886	23.2897	24.5297	25.5021
																															280.58	153.354	154.83	140.486	130.553	142.142	153.198		280.58	24.7231	25.471	23.4563	23.8045	25.031	26.2077
																															287.066	160.013	159.553	146.459	135.265	146.138	158.963		287.066	25.0121	26.2031	24.3316	24.2499	25.6775	26.5566
																															293.553	165.583	165.171	152.859	140.085	151.133	163.749		293.553	25.8712	26.9374	24.8612	24.9014	26.0953	27.4919
																															300.039	170.641	170.596	158.471	144.439	154.987	168.713		300.039	26.5836	27.3636	25.3989	25.2353	26.5112	27.7662
																															306.526	176.23	176.509	165.699	150.538	160.141	174.943		306.526	26.9944	28.1832	25.8267	25.5662	27.245	28.4802
																															313.012	182.189	182.264	171.512	155.712	163.828	180.194		313.012	27.9283	28.7502	26.6229	26.2572	27.6879	29.2833
																															319.501	188.215	189.499	178.118	161.465	168.554	185.793		319.501	28.6156	29.5598	27.1016	26.5132	28.0195	29.8129
																															325.988	194.463	195.183	186.086	166.428	173.142	191.092		325.988	29.1666	30.4924	27.8288	27.1652	28.6078	30.3786
																															332.478	199.977	201.436	193.091	173.553	177.586	196.951		332.478	29.9937	31.1856	28.2276	27.9003	29.4975	31.2369
																															338.963	206.125	208.226	198.889	180.166	182.631	203.419		338.963	30.827	31.8233	29.001	28.2433	29.9469	31.7766
																															345.452	211.52	212.522	203.624	185.386	186.987	209.118		345.452	31.4291	32.2679	29.4233	28.6716	30.4126	32.4833
																															351.941	218.412	218.853	209.933	192.408	192.98	215.817		351.941	31.7143	32.8905	29.9939	28.9895	30.7097	32.9454
																															358.428	224.592	225.258	215.503	198.022	198.267	221.681		358.428	32.7602	33.6266	30.6339	29.7459	31.5571	33.6973
																															364.915	230.468	230.549	221.203	204.178	202.47	227.666		364.915	33.1794	34.2829	30.9923	30.0878	31.8171	34.0725
																															371.404	236.084	236.646	226.664	210.351	207.68	233.282		371.404	33.6773	34.3507	31.6351	30.3795	32.3794	34.7843
																															377.891	241.729	241.39	231.286	215.193	211.968	238.891		377.891	34.2675	35.1392	31.9663	31.0704	32.8633	35.0783
																															384.38	246.808	246.694	236.34	220.501	216.772	245.222		384.38	34.8776	35.643	32.6356	31.4963	33.2998	35.6974
																															390.868	252.433	251.701	241.198	225.184	221.699	250.473		390.868	35.3711	36.3712	33.0307	31.9492	33.7741	36.0452
																															397.357	257.996	257.077	246.182	230.4	226.222	256.075		397.357	35.7344	36.4646	33.2914	32.2102	34.1833	36.3742
																															403.848	263.954	262.403	251.132	234.982	231.03	261.776		403.848	36.1126	37.0451	33.6772	33.0095	34.4815	37.0215
[truncated: 12 more columns]
