# Supplementary material for: A host-directed adjuvant sensitizes intracellular bacterial persisters to antibiotics
Source: Nat Microbiol. 2025 Oct 10;10(11):3013–25. doi: 10.1038/s41564-025-02124-2 (PMC12578635; doi:10.1038/s41564-025-02124-2)
Supplement: Supplementary file 19 — Statistical source data. [file 41564_2025_2124_MOESM19_ESM.xlsx]

## Sheet: Extended Data Fig8
	Extended Data Fig8a							Extended Data Fig8b							Extended Data Fig8c						Extended Data Fig8d						Extended Data Fig8e
	Veh	KL1(40)	KL1(100)	BIX(1)	BIX(4)	BIX(10)		Veh	KL1(40)	KL1(100)	BIX(1)	BIX(4)	Infected		Veh	KL1(40)	KL1(100)	BIX(1)	BHA		Veh	KL1(40)	KL1(100)	BIX(1)	BHA		Veh		BIX(1)		BIX(2.5)		BIX(5)
	46238.5	29967	23340.5	33018	23211.5	34250		116112	118430	83916	75786.5	273052	41780.5		10022	8415	6807	6714	7648		6462	5323	5006	4926	3993		-Rif	+Rif	-Rif	+Rif	-Rif	+Rif	-Rif	+Rif
	54886	40079	25442.5	30260.5	24856.5	44906.5		107042	81630.5	61031.5	67787	106742	42306.5		9169	8386	7157	6591	6834		5901	5138	4872	4741	4424		250000	92000	340000	40000	355000	7500	160000	3400
	55196	33031	27378.5	23496	22681	38481		129784	117514	85772	67269.5	149606	34717.5		9158	7634	6509	6871	7527		5324	5224	4711	4474	4050		435000	73000	330000	38500	290000	5500	265000	1500
	52316.5	25215	31594	33286.5	24032.5	37942		276354	86885	53122	76738	119718	33065		8441	7798	6439	6760	7037		5986	5568	5514	4874	4133		435000	74000	445000	18500	420000	4500	270000	3750
	52009.5	29323.5	33779.5	46554.5	25765	36628.5		222820	125090	64083	107566	115832	47972.5		9015	8453	6547	6721	6678		5821	5657	5003	4825	4384
																											Veh		BIX(1)		BIX(2.5)		BIX(5)
	Veh	KL1(40)	KL1(100)	BIX(1)	BIX(4)	BIX(10)		Veh	KL1(40)	KL1(100)	BIX(1)	BIX(4)	Infected		Veh	KL1(40)	KL1(100)	BIX(1)	BHA		Veh	KL1(40)	KL1(100)	BIX(1)	BHA		-Rif	+Rif	-Rif	+Rif	-Rif	+Rif	-Rif	+Rif
	59976.5	58498.5	46483.5	51876.5	29570	18438		330338	329608	182483	231276	120618	46238.5		8759	8287	7420	8007	7598		7635	7437	5454	6370	5951		105000	95000	130000	34500	105000	9000	16000	8000
	77036	43270.5	41210.5	41704.5	32587.5	17612.5		364700	69192	136638	326761	172867	54886		8734	8349	6602	7944	7505		7385	6875	5884	7054	6304		205000	68500	175000	41000	165000	17000	30500	11500
	68070.5	37011.5	38001.5	40743	36236	19882.5		257179	180792	161410	183494	182998	55196		8077	7686	6943	7411	6837		7981	7437	5511	6955	6122		260000	48500	135000	38000	200000	12000	38000	9500
	72384	37105	37640	47458	29722	18801		200698	146288	221779	227826	89245.5	52316.5		8097	7599	6859	7696	7001		7866	7913	5548	7155	6621
	81082.5	42983	37397	47998	38573.5	20365.5		201086	158594	113094	135934	128492	52009.5		7690	8027	6139	7161	6840		8175	7080	6285	7386	6995		Veh		BIX(1)		BIX(2.5)		BIX(5)
	54244																										-Rif	+Rif	-Rif	+Rif	-Rif	+Rif	-Rif	+Rif
	68564.5							Veh	KL1(40)	KL1(100)	BIX(1)	BIX(4)	Infected		Fl-B(25)			Fl-B(50)			Veh	KL1(40)	KL1(100)	BIX(1)	BHA		70000	31500	70000	10000	100000	7500	20000	5000
	102016							65674.5	74471	76308	116880	109339	41849.5		Veh	KL1(100)	BHA	Veh	KL1(100)		7600	6813	5484	6210	6166		140000	34500	100000	7500	115000	5500	20000	5000
	67597.5							105202	90914.5	54524	98987.5	150926	56591.5		11113	8160	7364	14560	13563		8054	7318	5705	6823	6312		165000	27000	170000	5500	90000	6500	23500	3000
	64958							121484	96677	71921	112550	102008	52913		10709	7985	7354	14867	13028		8039	8279	5724	7903	6377
								103204	101350	59900.5	112891	140937	44274		10425	7462	7108	16237	11990		8080	6944	5974	6768	6028
	Veh	KL1(40)	KL1(100)	BIX(1)	BIX(4)			103972	90269.5	58012	84759.5	142843	57616		9723	7481	6231	14359	12444		9074	7806	6936	8288	6511
	28275	19816	23273	22042	21372.5										9665	7331	6270	14197	12493
	27808.5	20199.5	28330.5	22959.5	26509																Fl-B(25)			Fl-B(50)
	32563.5	20268	20702	15393	22745.5																Veh	KL1(100)	BHA	Veh	KL1(100)
	27218	19423.5	16332	22658.5	25341.5																9195	7146	5498	13715	10970
																					8804	6564	5457	14250	10643
																					7916	6343	5275	13018	11041
																					8089	7029	5060	13105	10117
																					7573	7489	5376	15879	10882
