# Supplementary material for: A host-directed adjuvant sensitizes intracellular bacterial persisters to antibiotics
Source: Nat Microbiol. 2025 Oct 10;10(11):3013–25. doi: 10.1038/s41564-025-02124-2 (PMC12578635; doi:10.1038/s41564-025-02124-2)
Supplement: Supplementary file 20 — Statistical source data. [file 41564_2025_2124_MOESM20_ESM.xlsx]

## Sheet: Extended Data Fig9
	Extended Data Fig9b																	Extended Data Fig9c						Extended Data Fig9d						Extended Data Fig9e						Extended Data Fig9f
	Veh		KL1		KL2		KL3		KL4		KL5		KL6		KL7			Veh	KL7(40)	KL7(100)	KL2(100)	BHA		Veh	KL7(40)	KL7(100)	KL2(100)	BHA		Veh	KL7(40)	KL7(100)	KL2(100)	BHA		Veh	KL7(40)	KL7(100)	KL2(100)	BHA
	-Rif	+Rif	-Rif	+Rif	-Rif	+Rif	-Rif	+Rif	-Rif	+Rif	-Rif	+Rif	-Rif	+Rif	-Rif	+Rif		8170	8141	7508	6770	5173		5962.6	5604.6	5452.6	4736.6	3887.6		6331.4	5054.4	4458.4	4948.4	3903.4		6835.8	6282.8	5956.8	6154.8	4368.8
	340000	120000	120000	13000	540000	100000	33000	4200	230000	70000	340000	80000	390000	60000	380000	90000		7468	7309	7213	6724	4710		5884.6	5989.6	5517.6	5788.6	4730.6		5127.4	4627.4	4765.4	6265.4	4618.4		6455.8	5638.8	5621.8	6242.8	3995.8
	310000	120000	250000	17000	530000	110000	34000	4900	330000	60000	390000	50000	260000	60000	320000	70000		7364	8447	6399	6368	4825		6111.6	6344.6	4795.6	5668.6	4810.6		5218.4	6047.4	6284.4	5258.4	4575.4		5531.8	7300.8	5844.8	5438.8	4259.8
	400000	120000	250000	18000	600000	140000	54000	4800	260000	80000	450000	70000	500000	60000	390000	140000		6665	6873	7287	5873	4145		5514.6	5342.6	6744.6	5759.6	3621.6		6177.4	4928.4	5174.4	5075.4	4286.4		6416.8	7144.8	5407.8	5890.8	4529.8
																		6796	5831	6255	5888	5293		5778.6	5382.6	5384.6	5743.6	4430.6		6943.4	5331.4	5123.4	4811.4	4950.4		5772.8	5495.8	5175.8	5156.8	3718.8
	Veh		KL1		KL2		KL3		KL4		KL5		KL6		KL7
	-Rif	+Rif	-Rif	+Rif	-Rif	+Rif	-Rif	+Rif	-Rif	+Rif	-Rif	+Rif	-Rif	+Rif	-Rif	+Rif		Veh	KL7(40)	KL7(100)	KL2(100)	BHA		Veh	KL7(40)	KL7(100)	KL2(100)	BHA		Veh	KL7(40)	KL7(100)	KL2(100)	BHA		Veh	KL7(40)	KL7(100)	KL2(100)	BHA
	390000	80000	120000	19000	560000	70000	22000	16000	470000	110000	470000	70000	290000	140000	370000	140000		8646.6	8133.6	9565.6	9226.6	6785.6		7280.6	7292.6	7259.6	6159.6	5054.6		8155.2	7816.2	7326.2	6616.2	5154.2		8913.6	9135.6	8501.6	9029.6	7738.6
	420000	70000	220000	9000	390000	60000	38000	6000	440000	50000	400000	50000	400000	80000	430000	130000		9234.6	7948.6	7561.6	7922.6	6967.6		7369.6	7094.6	6376.6	6705.6	5526.6		8447.2	7675.2	8223.2	7512.2	5679.2		8589.6	9588.6	7849.6	7977.6	7109.6
		100000	170000	8000	580000	50000	40000	7000	470000	70000	540000	60000	370000	40000	470000	240000		8919.6	8027.6	8453.6	7687.6	6657.6		7098.6	7401.6	6802.6	7365.6	5506.6		8342.2	8175.2	7718.2	6667.2	5850.2		8500.6	9092.6	7522.6	7894.6	7096.6
																		8605.6	8451.6	8206.6	7295.6	6120.6		7413.6	8385.6	7522.6	6621.6	6577.6		8690.2	8782.2	8175.2	6814.2	5955.2		8614.6	7855.6	7134.6	7511.6	6666.6
	Veh		KL1		KL2		KL3		KL4		KL5		KL6		KL7			8934.6	7987.6	8105.6	7652.6	6032.6		7632.6	9426.6	7257.6	7206.6	6242.6		8089.2	8983.2	8742.2	7130.2	6676.2		8284.6	8153.6	7019.6	7289.6	6386.6
	-Rif	+Rif	-Rif	+Rif	-Rif	+Rif	-Rif	+Rif	-Rif	+Rif	-Rif	+Rif	-Rif	+Rif	-Rif	+Rif
	3600000	1600000	3400000	670000	4900000	2200000	380000	220000	4500000	1300000	3600000	700000	3000000	900000	2800000	2100000		Veh	KL7(40)	KL7(100)	KL2(100)	BHA		Veh	KL7(40)	KL7(100)	KL2(100)	BHA		Veh	KL7(40)	KL7(100)	KL2(100)	BHA		Veh	KL7(40)	KL7(100)	KL2(100)	BHA
	3600000	1900000	2900000	590000	4400000	1500000	510000	210000	3200000	600000	3900000	800000	3100000	700000	3300000	1900000		7540.4	8757.4	7325.4	6796.4	6684.4		5729	6062	5066	5676	5868		7577	7528	6236	5838	5202		7320.2	9603.2	7175.2	6917.2	5674.2
	3300000	1700000	4700000	680000	3500000	1500000	570000	70000	4900000	1400000	3500000	600000	3400000	1200000	3400000	1700000		6810.4	8380.4	6630.4	6055.4	6237.4		6117	6062	5880	6190	5305		8224	7596	5886	6405	4816		7845.2	8295.2	6127.2	6426.2	5607.2
																		7041.4	8348.4	7135.4	6756.4	6397.4		6016	6517	6407	5907	5645		7372	6942	6511	6764	4927		8194.2	8197.2	6295.2	5940.2	5204.2
	Normalized																	6920.4	7787.4	6961.4	6570.4	6405.4		7080	6636	6128	6076	5862		8017	6599	7773	6891	5197		7472.2	7721.2	6307.2	6647.2	5126.2
	Veh		KL1		KL2		KL3		KL4		KL5		KL6		KL7			6864.4	7249.4	6484.4	6675.4	6326.4		7286	7415	6837	6201	5919		7482	7984	7600	6049	5456		7539.2	7192.2	6382.2	6174.2	5418.2
	-Rif	+Rif	-Rif	+Rif	-Rif	+Rif	-Rif	+Rif	-Rif	+Rif	-Rif	+Rif	-Rif	+Rif	-Rif	+Rif
	97.1429	34.2857	58.0645	6.29032	97.006	17.9641	81.8182	10.4132	84.1463	25.6098	86.4407	20.339	101.739	15.6522	104.587	24.7706
	88.5714	34.2857	120.968	8.2258	95.2096	19.7605	84.2975	12.1488	120.732	21.9512	99.1526	12.7119	67.8261	15.6522	88.0734	19.2661
	114.286	34.2857	120.968	8.70968	107.784	25.1497	133.884	11.9008	95.122	29.2683	114.407	17.7966	130.435	15.6522	107.34	38.5321
	Veh		KL1		KL2		KL3		KL4		KL5		KL6		KL7
	-Rif	+Rif	-Rif	+Rif	-Rif	+Rif	-Rif	+Rif	-Rif	+Rif	-Rif	+Rif	-Rif	+Rif	-Rif	+Rif
	96.2963	19.7531	29.6296	4.69136	138.272	17.284	5.4321	3.95062	116.049	27.1605	116.049	17.284	71.6049	34.5679	91.358	34.5679
	103.704	17.284	54.321	2.22222	96.2963	14.8148	9.38272	1.48148	108.642	12.3457	98.7654	12.3457	98.7654	19.7531	106.173	32.0988
		24.6914	41.9753	1.97531	143.21	12.3457	9.87654	1.72839	116.049	17.284	133.333	14.8148	91.358	9.87654	116.049	59.2593
	Veh		KL1		KL2		KL3		KL4		KL5		KL6		KL7
	-Rif	+Rif	-Rif	+Rif	-Rif	+Rif	-Rif	+Rif	-Rif	+Rif	-Rif	+Rif	-Rif	+Rif	-Rif	+Rif
	102.857	45.7143	97.1429	19.1429	140	62.8571	10.8571	6.28571	128.571	37.1429	102.857	20	85.7143	25.7143	80	60
	102.857	54.2857	82.8571	16.8571	125.714	42.8571	14.5714	6	91.4286	17.1429	111.429	22.8571	88.5714	20	94.2857	54.2857
	94.2857	48.5714	134.286	19.4286	100	42.8571	16.2857	2	140	40	100	17.1429	97.1429	34.2857	97.1429	48.5714
